# Supplementary material for: 2-Methyl-3-nitro­benzonitrile
Source: Acta Crystallogr Sect E Struct Rep Online. 2008 Nov 29;64(Pt 12):o2468. doi: 10.1107/S1600536808039354 (PMC2959969; doi:10.1107/S1600536808039354)
Supplement: Supplementary file 2 [file e-64-o2468-Isup2.hkl]

# 
# h,k,l, Fc-squared, Fo-squared, sigma(Fo-squared) and status flag 
# 
data_I
_shelx_title ' K in P2(1)/n' 
_shelx_refln_list_code          4 
_shelx_F_calc_maximum      181.03 
_exptl_crystal_F_000       672.00 
_reflns_d_resolution_high  0.8320 
 
loop_ 
 _symmetry_equiv_pos_as_xyz 
 'x, y, z' 
 '-x+1/2, y+1/2, -z+1/2' 
 '-x, -y, -z' 
 'x-1/2, -y-1/2, z-1/2' 
 
_cell_length_a    14.0250 
_cell_length_b     7.3860 
_cell_length_c    15.5150 
_cell_angle_alpha  90.000 
_cell_angle_beta  101.800 
_cell_angle_gamma  90.000 
 
_shelx_F_squared_multiplier     1.000 
 
loop_ 
 _refln_index_h 
 _refln_index_k 
 _refln_index_l 
 _refln_F_squared_calc 
 _refln_F_squared_meas 
 _refln_F_squared_sigma 
 _refln_observed_status 
   2   0   0     8390.52     7933.34      1.44 o 
   4   0   0      472.40      491.82     12.98 o 
   6   0   0     1248.10     1261.78     24.43 o 
   8   0   0        6.29       15.26      7.81 o 
  10   0   0       18.30       23.03      6.43 o 
  12   0   0       20.50        6.81      9.69 o 
  14   0   0       48.78       75.77     10.57 o 
  16   0   0       23.43       33.85      9.70 o 
   2   1   0      375.54      352.83      3.16 o 
   3   1   0      547.48      519.68      8.22 o 
   4   1   0      263.93      255.93      2.37 o 
   5   1   0        0.83        0.00      2.98 o 
   6   1   0      273.12      293.93      8.28 o 
   7   1   0     1714.21     1683.86     28.27 o 
   8   1   0      272.02      291.70     11.45 o 
   9   1   0        0.15       10.44      4.88 o 
  10   1   0        3.63        4.25      5.45 o 
  11   1   0       29.21       22.28      8.33 o 
  12   1   0       54.81       38.65      9.13 o 
  13   1   0        0.02        5.35      6.54 o 
  14   1   0        0.11        0.60      6.09 o 
  15   1   0        0.46        5.91      5.74 o 
  16   1   0        0.01        1.12      6.34 o 
   0   2   0       17.81       30.58      3.83 o 
   1   2   0     3054.30     3018.97     25.71 o 
   2   2   0     2018.89     2234.99     22.35 o 
   3   2   0       11.99        9.26      2.63 o 
   4   2   0       34.57       31.17      3.64 o 
   5   2   0      101.67      125.87      6.34 o 
   6   2   0      224.70      252.58      9.00 o 
   7   2   0      519.87      533.75      8.81 o 
   8   2   0        8.73        2.05      4.23 o 
   9   2   0      300.53      266.10     11.04 o 
  10   2   0       19.42       10.19      5.62 o 
  11   2   0       31.70       24.89      6.56 o 
  12   2   0       61.40       77.05      8.91 o 
  13   2   0       23.88       11.24      5.45 o 
  14   2   0        0.97        7.82      4.55 o 
  15   2   0        2.55        3.33      4.06 o 
  16   2   0        0.16        1.31      4.93 o 
   1   3   0      148.59      119.57      7.30 o 
   2   3   0      440.32      438.16     12.17 o 
   3   3   0     4010.44     4382.37     37.90 o 
   4   3   0      775.45      659.91     13.84 o 
   5   3   0      303.26      305.08     11.64 o 
   6   3   0      152.21      138.97      4.20 o 
   7   3   0       14.61       16.79      3.76 o 
   8   3   0        5.32        3.26      4.28 o 
   9   3   0      253.82      198.64      9.83 o 
  10   3   0      271.29      290.67     11.83 o 
  11   3   0      199.29      196.57     10.25 o 
  12   3   0       25.17       18.55      4.78 o 
  13   3   0        6.69        6.19      3.87 o 
  14   3   0        0.48        7.30      4.05 o 
  15   3   0        0.60        0.39      4.11 o 
   0   4   0       72.91       77.75      9.14 o 
   1   4   0       58.61       38.55      5.85 o 
   2   4   0      223.80      200.60     14.34 o 
   3   4   0        0.45        4.03      4.03 o 
   4   4   0      107.23      135.28      5.56 o 
   5   4   0        5.48        2.29      3.54 o 
   6   4   0      268.07      245.01      9.93 o 
   7   4   0       77.27       94.51      7.07 o 
   8   4   0        0.02        4.10      4.10 o 
   9   4   0       35.70       13.11      4.89 o 
  10   4   0       54.31       63.43      6.49 o 
  11   4   0       51.27       30.09      5.47 o 
  12   4   0        0.15        7.38      4.04 o 
  13   4   0        3.37        2.87      3.57 o 
  14   4   0        2.58        0.71      3.86 o 
   1   5   0       35.18       38.84      5.68 o 
   2   5   0       33.89       33.35      6.17 o 
   3   5   0       29.87       23.22      5.81 o 
   4   5   0      126.84      100.27      8.01 o 
   5   5   0        0.56        5.32      5.32 o 
   6   5   0       91.85      113.19      7.99 o 
   7   5   0       51.40       57.04      6.02 o 
   8   5   0       42.53       40.65      5.62 o 
   9   5   0       38.23       37.20      4.99 o 
  10   5   0        0.90        1.02      4.32 o 
  11   5   0       16.36       14.45      4.80 o 
  12   5   0        1.29        1.00      3.40 o 
  13   5   0        1.63        2.48      3.39 o 
   0   6   0       17.46       29.54      8.48 o 
   1   6   0       31.98       51.48      7.51 o 
   2   6   0        0.26       14.18      5.99 o 
   3   6   0       43.98       60.99      5.90 o 
   4   6   0      117.24       86.89      8.57 o 
   5   6   0        5.29        7.74      4.48 o 
   6   6   0        1.84        0.75      4.72 o 
   7   6   0      106.93      130.79      6.65 o 
   8   6   0       35.50       24.54      4.90 o 
   9   6   0        9.85        8.77      4.10 o 
  10   6   0       12.54        4.83      3.41 o 
  11   6   0        0.04        3.33      3.33 o 
  12   6   0        1.11        1.76      3.19 o 
   1   7   0       51.36       40.31      7.68 o 
   2   7   0        5.55        3.70      5.93 o 
   3   7   0       40.23       35.15      6.27 o 
   4   7   0       10.83        7.48      4.81 o 
   5   7   0       11.07        3.14      4.46 o 
   6   7   0       38.08       32.05      4.80 o 
   7   7   0        0.19        1.01      3.75 o 
   8   7   0        2.45        0.63      3.36 o 
   9   7   0       12.77        6.57      3.44 o 
  10   7   0        0.69        1.40      2.80 o 
   0   8   0        0.86        4.79      5.78 o 
   1   8   0       12.53        9.28      5.25 o 
   2   8   0        1.53        9.83      4.28 o 
   3   8   0        6.16        0.39      4.76 o 
   4   8   0        0.31        6.16      3.31 o 
   5   8   0        0.47        4.03      3.07 o 
   6   8   0        0.08        0.92      3.19 o 
   7   8   0        0.52        4.76      2.74 o 
 -15   0   1        0.05        0.96      9.81 o 
 -13   0   1       79.00       71.14     14.15 o 
 -11   0   1        4.75       15.27      6.70 o 
  -9   0   1        0.66        3.99      5.71 o 
  -7   0   1     2568.34     2697.91     31.69 o 
  -5   0   1     1354.21     1298.44     19.35 o 
  -3   0   1     3348.52     3256.20     85.28 o 
  -1   0   1       58.45       35.89      1.55 o 
   1   0   1     1088.52      993.39      7.37 o 
   3   0   1     1316.17     1425.05     13.44 o 
   5   0   1     1043.27      966.23     18.76 o 
   7   0   1       60.70       55.34      4.58 o 
   9   0   1      165.24      173.44     12.99 o 
  11   0   1        0.05        0.00      7.34 o 
  13   0   1        8.08        1.55      8.26 o 
  15   0   1       25.76       33.06      9.06 o 
 -16   1   1        0.04        7.34      9.92 o 
 -15   1   1        6.58       14.68      9.68 o 
 -14   1   1        2.80        2.66      8.80 o 
 -13   1   1       49.06       66.94     11.20 o 
 -12   1   1       11.64       12.74      8.17 o 
 -11   1   1      316.91      356.51     17.89 o 
 -10   1   1      421.66      484.62     15.59 o 
  -9   1   1       55.66       55.64      6.90 o 
  -8   1   1        3.99        0.10      5.63 o 
  -7   1   1      392.82      418.79     14.32 o 
  -6   1   1      147.15      117.71     10.48 o 
  -5   1   1      551.01      612.88     13.63 o 
  -4   1   1       82.45       67.37      4.19 o 
  -3   1   1     1426.52     1334.15     14.21 o 
  -2   1   1      277.63      272.16      8.24 o 
  -1   1   1     1424.77     1423.03     12.67 o 
   0   1   1     1108.31     1109.53     25.17 o 
   1   1   1     2058.28     1927.33     14.25 o 
   2   1   1     1189.03     1222.55     14.29 o 
   3   1   1      716.21      673.56      2.36 o 
   4   1   1      662.51      726.91     13.26 o 
   5   1   1     1067.02     1152.46     18.25 o 
   6   1   1     1743.05     1927.85     20.55 o 
   7   1   1      900.68      923.89     18.82 o 
   8   1   1      103.83      110.79      7.66 o 
   9   1   1       11.90       17.29      5.08 o 
  10   1   1      148.97      126.60     10.34 o 
  11   1   1        5.52        0.60      6.06 o 
  12   1   1       49.12       33.94      8.24 o 
  13   1   1       20.75       24.20      8.05 o 
  14   1   1       18.64       20.51      6.91 o 
  15   1   1        1.10        5.15      6.69 o 
  16   1   1        1.48        5.47      6.26 o 
 -16   2   1        8.82        9.55      9.55 o 
 -15   2   1        1.23        6.01      9.12 o 
 -14   2   1        7.01        6.65      8.94 o 
 -13   2   1        1.18        7.72      8.12 o 
 -12   2   1        4.95       14.95      7.91 o 
 -11   2   1        5.70        8.89      7.16 o 
 -10   2   1        0.83        9.20      6.30 o 
  -9   2   1        1.28        4.18      5.33 o 
  -8   2   1       57.50       57.60      7.07 o 
  -7   2   1      265.22      290.13     11.10 o 
  -6   2   1     1211.94     1211.48     21.98 o 
  -5   2   1      480.46      459.51     12.08 o 
  -4   2   1       56.78       68.62      9.58 o 
  -3   2   1      676.16      604.07      9.48 o 
  -2   2   1     2826.01     2791.97     26.31 o 
  -1   2   1     1122.32     1157.40     11.47 o 
   0   2   1      849.75      882.93     17.83 o 
   1   2   1     1334.86     1395.32     16.31 o 
   2   2   1     1162.92     1053.99     14.68 o 
   3   2   1      363.74      371.56     11.20 o 
   4   2   1     2697.91     2480.88     26.95 o 
   5   2   1      962.31      880.84     17.10 o 
   6   2   1      109.85      121.64      8.36 o 
   7   2   1        0.03        0.48      4.73 o 
   8   2   1        0.50        0.84      5.29 o 
   9   2   1        7.55        6.91      4.70 o 
  10   2   1       82.26       83.92      9.18 o 
  11   2   1       82.43       83.40      9.47 o 
  12   2   1       32.19       36.43      8.31 o 
  13   2   1        1.69        0.60      6.12 o 
  14   2   1        4.22        0.60      6.33 o 
  15   2   1        0.13        1.62      5.74 o 
 -15   3   1        6.39        6.78      8.36 o 
 -14   3   1        0.01        8.21      8.41 o 
 -13   3   1        1.97       20.61      8.14 o 
 -12   3   1        0.01       12.66      6.21 o 
 -11   3   1      124.08      140.55     14.70 o 
 -10   3   1       33.60       24.25      8.57 o 
  -9   3   1      574.40      600.08     15.95 o 
  -8   3   1       14.84        6.58      5.29 o 
  -7   3   1        4.45        3.21      4.15 o 
  -6   3   1        6.60       18.62      5.31 o 
  -5   3   1     1119.16     1274.27     23.51 o 
  -4   3   1       85.19       88.43      6.48 o 
  -3   3   1     1707.31     1773.70     25.89 o 
  -2   3   1      590.97      646.28     13.36 o 
  -1   3   1      938.68      967.50     18.60 o 
   0   3   1      233.31      159.88    104.78 o 
   1   3   1     1075.24     1068.41     21.39 o 
   2   3   1       10.02       16.28      4.81 o 
   3   3   1        2.10        4.40      4.40 o 
   4   3   1       20.74        7.77      4.56 o 
   5   3   1        2.03       17.63      4.85 o 
   6   3   1       10.11       16.12      5.71 o 
   7   3   1        5.10        1.46      9.46 o 
   8   3   1       49.96       54.83      6.53 o 
   9   3   1       13.76        7.32      8.19 o 
  10   3   1       11.97       16.98      6.81 o 
  11   3   1       61.70       82.29      9.45 o 
  12   3   1       25.67       19.13      6.37 o 
  13   3   1        2.29        5.57      5.25 o 
  14   3   1        4.24        4.84      5.14 o 
  15   3   1       18.13        2.74      5.91 o 
 -14   4   1        4.50        1.26      6.64 o 
 -13   4   1        1.28        1.93      7.10 o 
 -12   4   1        0.01        9.23      5.91 o 
 -11   4   1        0.19        4.03      6.83 o 
 -10   4   1      241.76      251.14     14.47 o 
  -9   4   1      178.57      207.37     12.29 o 
  -8   4   1      107.56      118.95      8.96 o 
  -7   4   1       71.01       56.97      6.49 o 
  -6   4   1       28.01       33.13      5.72 o 
  -5   4   1      134.28      149.30      8.91 o 
  -4   4   1       78.40      104.95     10.26 o 
  -3   4   1      105.19       95.52      9.02 o 
  -2   4   1      478.90      416.98     13.22 o 
  -1   4   1       11.22        7.81      5.93 o 
   0   4   1       72.85       91.60     11.39 o 
   1   4   1      164.88      158.16      8.55 o 
   2   4   1      265.55      260.09     13.83 o 
   3   4   1       31.19       38.28      5.61 o 
   4   4   1      174.59      215.01     11.16 o 
   5   4   1      102.02      135.48     10.07 o 
   6   4   1       91.79       99.97      8.78 o 
   7   4   1        3.50        2.72      6.94 o 
   8   4   1        1.01        9.77      6.40 o 
   9   4   1      359.45      343.70     16.65 o 
  10   4   1        7.03        1.52      5.87 o 
  11   4   1       36.36       27.91      7.02 o 
  12   4   1        1.32        5.57      5.57 o 
  13   4   1        5.18        0.47      5.42 o 
  14   4   1        0.00        2.55      4.30 o 
 -13   5   1        0.28        6.28      6.28 o 
 -12   5   1        0.19        2.26      5.50 o 
 -11   5   1        0.07        1.61      5.46 o 
 -10   5   1       19.87       18.29      7.87 o 
  -9   5   1       31.41       32.62      7.87 o 
  -8   5   1      112.06      110.80     10.25 o 
  -7   5   1       61.03       65.19      8.22 o 
  -6   5   1      161.13      163.40     12.87 o 
  -5   5   1       23.20       16.23      6.33 o 
  -4   5   1      114.71      108.37      8.72 o 
  -3   5   1        5.91       16.30      5.54 o 
  -2   5   1      201.79      202.57     10.68 o 
  -1   5   1       23.05       16.00      4.63 o 
   0   5   1       24.29       15.07      4.03 o 
   1   5   1       41.99       29.08      5.97 o 
   2   5   1      148.43      139.63      9.64 o 
   3   5   1       33.43       54.59      7.34 o 
   4   5   1      106.88      127.41      8.08 o 
   5   5   1       10.88        3.14      5.29 o 
   6   5   1       53.55       68.46      8.69 o 
   7   5   1        5.62       15.38      7.38 o 
   8   5   1       61.38       71.58      9.03 o 
   9   5   1        0.10        2.78      6.38 o 
  10   5   1       15.48        5.64      5.70 o 
  11   5   1       29.51       23.29      5.65 o 
  12   5   1        0.02        2.27      5.13 o 
  13   5   1        0.22        4.58      4.28 o 
 -12   6   1        5.13        4.60      5.49 o 
 -11   6   1        0.23        1.56      4.79 o 
 -10   6   1        4.47        0.00      5.32 o 
  -9   6   1       14.03        2.65      6.76 o 
  -8   6   1        6.38        5.38      6.67 o 
  -7   6   1        4.36        4.85      6.58 o 
  -6   6   1       12.03       17.23      7.00 o 
  -5   6   1        0.10        2.17      5.88 o 
  -4   6   1       65.62       52.50     11.60 o 
  -3   6   1      113.92       86.43      9.69 o 
  -2   6   1      413.57      457.73     17.10 o 
  -1   6   1        8.77       26.81      6.75 o 
   0   6   1      261.32      202.42     11.83 o 
   1   6   1       27.60       24.29      7.43 o 
   2   6   1      317.49      390.11     15.89 o 
   3   6   1        0.00        4.71      6.26 o 
   4   6   1        6.07        4.38      7.21 o 
   5   6   1        7.14       13.68      6.79 o 
   6   6   1        1.91        2.27      6.74 o 
   7   6   1        5.41        8.60      6.03 o 
   8   6   1        0.54        3.40      5.38 o 
   9   6   1        3.48       13.79      5.30 o 
  10   6   1        1.47        3.89      4.56 o 
  11   6   1        1.07        5.72      4.62 o 
 -10   7   1        1.90        0.51      5.29 o 
  -9   7   1        8.58       12.82      5.34 o 
  -8   7   1        0.96        2.11      6.18 o 
  -7   7   1       43.49       43.33      7.26 o 
  -6   7   1       26.63       37.90      7.53 o 
  -5   7   1        3.74        6.86      5.07 o 
  -4   7   1       31.03       37.25      8.62 o 
  -3   7   1       23.97       43.37      7.46 o 
  -2   7   1       51.50       68.70      8.20 o 
  -1   7   1      182.99      193.99     12.53 o 
   0   7   1       22.62       20.61      5.57 o 
   1   7   1       46.76       31.10      7.73 o 
   2   7   1        1.30        3.23      5.72 o 
   3   7   1        0.82        3.28      6.65 o 
   4   7   1        1.87        1.66      5.89 o 
   5   7   1        0.14        3.94      6.69 o 
   6   7   1        4.03        3.33      5.73 o 
   7   7   1        4.16        0.60      5.49 o 
   8   7   1        5.18        7.94      6.19 o 
   9   7   1        0.20        4.52      5.42 o 
  -7   8   1        9.24        6.04      5.62 o 
  -6   8   1        3.89        8.35      4.71 o 
  -5   8   1        0.44        3.83      5.79 o 
  -4   8   1        8.83       14.29      5.62 o 
  -3   8   1       11.06        2.69      6.60 o 
  -2   8   1        8.30        6.93      6.27 o 
  -1   8   1        2.32        6.31      5.76 o 
   0   8   1        5.03        1.48      3.97 o 
   1   8   1        1.22        5.18      5.18 o 
   2   8   1        1.55        5.08      6.09 o 
   3   8   1        0.68        9.11      4.97 o 
   4   8   1        2.62        1.05      5.39 o 
   5   8   1        0.66        6.57      4.68 o 
   6   8   1        0.27        3.89      5.42 o 
 -16   0   2        6.68        7.30      9.88 o 
 -14   0   2       35.13       41.07     11.58 o 
 -12   0   2        9.16       20.09      9.31 o 
 -10   0   2       41.38       31.56     10.11 o 
  -8   0   2       52.45       56.67      7.10 o 
  -6   0   2     2572.62     2547.65     33.15 o 
  -4   0   2    15676.65    14187.77    198.45 o 
   0   0   2        0.01        0.99      2.73 o 
   2   0   2     1804.86     1644.47      1.24 o 
   6   0   2     4807.29     4699.81     34.35 o 
   8   0   2       62.99       52.69      5.26 o 
  10   0   2        5.16        0.82      4.10 o 
  12   0   2       88.68       76.18      7.43 o 
  14   0   2       57.24       47.64      7.73 o 
  16   0   2        0.00        0.50      4.74 o 
 -16   1   2        1.36        4.78      9.51 o 
 -15   1   2       17.28       38.79     10.83 o 
 -14   1   2       59.71       77.87     11.80 o 
 -13   1   2        0.11        1.65      9.38 o 
 -12   1   2      276.94      317.42     18.22 o 
 -11   1   2      412.82      415.31     18.76 o 
 -10   1   2      190.60      213.67     12.61 o 
  -9   1   2       16.13        7.87      4.76 o 
  -8   1   2        0.57        3.10      3.87 o 
  -7   1   2     1102.36     1209.47     22.51 o 
  -6   1   2      724.37      763.91     14.94 o 
  -5   1   2     2016.12     2027.02     21.47 o 
  -4   1   2     3757.34     3901.56     27.12 o 
  -3   1   2      161.96      148.00      5.06 o 
  -2   1   2      174.07      188.28      4.92 o 
  -1   1   2      341.28      369.06      6.10 o 
   0   1   2     2629.67     2522.23     13.96 o 
   1   1   2     1224.79     1217.24      1.84 o 
   2   1   2      108.69      112.17      3.25 o 
   3   1   2     9624.86     9830.03    174.56 o 
   4   1   2      621.31      634.14     12.30 o 
   5   1   2     1072.59     1094.55     21.18 o 
   6   1   2       99.27      116.46      6.92 o 
   7   1   2      123.65      116.49     10.16 o 
   8   1   2       81.13       78.00      3.49 o 
   9   1   2       20.82       21.10      5.23 o 
  10   1   2       10.32        5.21      5.21 o 
  11   1   2       47.50       66.13      5.76 o 
  12   1   2       47.07       64.69      8.74 o 
  13   1   2       14.61       27.47      5.78 o 
  14   1   2        0.92        4.46      5.12 o 
  15   1   2        0.91        4.86      5.26 o 
 -16   2   2        0.35        5.38      9.24 o 
 -15   2   2        2.48       19.62      9.71 o 
 -14   2   2        7.88       21.40     10.16 o 
 -13   2   2       33.10       63.95     11.98 o 
 -12   2   2      103.06      147.99     12.95 o 
 -11   2   2      135.86      117.09     15.97 o 
 -10   2   2      214.72      215.72     13.23 o 
  -9   2   2      130.84      149.33     10.10 o 
  -8   2   2        8.07       11.78      4.61 o 
  -7   2   2      181.44      142.62     12.62 o 
  -6   2   2      878.08      929.93     20.13 o 
  -5   2   2      120.07      109.08      8.32 o 
  -4   2   2      425.57      337.84      9.89 o 
  -3   2   2     9960.92     9633.60    166.66 o 
  -2   2   2      146.68      154.24      4.15 o 
  -1   2   2     2926.07     2923.28     18.04 o 
   0   2   2      531.53      545.46      8.34 o 
   1   2   2        0.74        8.56      3.94 o 
   2   2   2       21.76       22.24      3.82 o 
   3   2   2       22.18       17.78      5.13 o 
   4   2   2       65.92       39.56      4.65 o 
   5   2   2       12.26       19.52      3.76 o 
   6   2   2      474.19      393.97     12.55 o 
   7   2   2       63.76       67.46      7.93 o 
   8   2   2       45.99       40.87      4.83 o 
   9   2   2      107.49      141.59      7.19 o 
  10   2   2       76.55       86.31      8.60 o 
  11   2   2      407.46      479.36     16.88 o 
  12   2   2       77.00       51.36      8.29 o 
  13   2   2        0.01        4.72      4.27 o 
  14   2   2        0.96        5.57      3.91 o 
  15   2   2        0.26        2.19      4.68 o 
 -15   3   2        2.17        8.20      8.20 o 
 -14   3   2       12.98       38.20      9.93 o 
 -13   3   2        2.10       19.99      7.39 o 
 -12   3   2       50.48       33.65     10.96 o 
 -11   3   2       87.95       98.66     10.87 o 
 -10   3   2      436.37      451.99     18.65 o 
  -9   3   2      203.50      242.06     13.11 o 
  -8   3   2        9.21        9.81      4.98 o 
  -7   3   2       26.08       22.47      4.96 o 
  -6   3   2       87.86      107.24      5.37 o 
  -5   3   2       38.99       36.22      5.68 o 
  -4   3   2      377.58      437.85     12.39 o 
  -3   3   2       18.66       32.32      4.14 o 
  -2   3   2       46.33       36.03      3.97 o 
  -1   3   2     2560.48     2384.15     24.64 o 
   0   3   2     1496.15     1506.24     25.09 o 
   1   3   2      973.87     1069.40     18.38 o 
   2   3   2      821.43      833.31     13.34 o 
   3   3   2      235.89      210.16     12.76 o 
   4   3   2      531.41      516.62     16.48 o 
   5   3   2      206.12      205.69     10.01 o 
   6   3   2       21.14       13.19      4.77 o 
   7   3   2      128.37      126.58      8.94 o 
   8   3   2       26.40       20.82      6.36 o 
   9   3   2      310.51      335.47     16.37 o 
  10   3   2      136.14      132.69     13.28 o 
  11   3   2       16.70       26.13      6.76 o 
  12   3   2        2.42        3.80      5.20 o 
  13   3   2        1.31        3.70      5.52 o 
  14   3   2        0.58        2.64      4.16 o 
  15   3   2       16.39       11.35      5.84 o 
 -14   4   2       13.19        2.07      7.00 o 
 -13   4   2        0.97        4.69      8.18 o 
 -12   4   2        3.40        3.85      7.09 o 
 -11   4   2       10.67       18.33      7.68 o 
 -10   4   2       47.74       32.29      8.48 o 
  -9   4   2       26.35       13.50      6.88 o 
  -8   4   2       38.50       24.91      8.03 o 
  -7   4   2        3.07        3.19      4.21 o 
  -6   4   2        8.61        2.21      4.66 o 
  -5   4   2        6.22        7.60      4.96 o 
  -4   4   2       26.07       30.88      4.37 o 
  -3   4   2        0.00        0.38      3.50 o 
  -2   4   2       58.13       57.20      8.90 o 
  -1   4   2        0.01        0.12      5.91 o 
   0   4   2       38.47       32.38      5.97 o 
   1   4   2        6.38        1.63      4.04 o 
   2   4   2      227.24      199.72     10.06 o 
   3   4   2        0.01        2.74      6.46 o 
   4   4   2      182.39      226.61      6.91 o 
   5   4   2        0.47        3.05      4.94 o 
   6   4   2       30.06       26.25      6.09 o 
   7   4   2        5.92       10.09      6.81 o 
   8   4   2      348.87      369.29     17.34 o 
   9   4   2       21.51        6.09      6.44 o 
  10   4   2       22.38       29.69      6.71 o 
  11   4   2       44.73       33.42      6.26 o 
  12   4   2        0.61        2.89      4.90 o 
  13   4   2        0.98        9.97      4.09 o 
  14   4   2        8.84        2.92      4.66 o 
 -13   5   2        1.80        0.00      6.24 o 
 -12   5   2        0.33        2.99      6.87 o 
 -11   5   2        1.92        2.27      6.68 o 
 -10   5   2       12.78       17.90      6.49 o 
  -9   5   2        0.23       13.03      5.53 o 
  -8   5   2       64.16       56.36      9.04 o 
  -7   5   2       20.54       11.68      6.68 o 
  -6   5   2        0.03        6.97      5.53 o 
  -5   5   2      118.05      107.32      8.26 o 
  -4   5   2      113.73      111.95      8.74 o 
  -3   5   2       23.23        9.04      5.54 o 
  -2   5   2       88.41       78.58      7.79 o 
  -1   5   2        4.31        2.05      4.51 o 
   0   5   2      120.99      122.34      7.20 o 
   1   5   2        4.64        5.43      4.20 o 
   2   5   2       14.74       18.01      5.22 o 
   3   5   2       30.98       23.33      6.21 o 
   4   5   2        1.75        5.86      5.86 o 
   5   5   2        0.60        1.02      6.11 o 
   6   5   2       13.81       14.39      6.73 o 
   7   5   2       77.16       73.69     11.40 o 
   8   5   2       77.33       92.19      9.39 o 
   9   5   2        0.03        1.66      6.60 o 
  10   5   2       25.37       31.61      7.41 o 
  11   5   2        1.65        0.48      6.28 o 
  12   5   2        3.65       11.55      5.88 o 
  13   5   2        0.92        1.30      4.70 o 
 -12   6   2        1.54        6.88      6.88 o 
 -11   6   2        1.68        0.55      5.78 o 
 -10   6   2        3.03        1.66      5.46 o 
  -9   6   2       28.77       15.48      5.99 o 
  -8   6   2       17.36       13.31      7.06 o 
  -7   6   2      159.44      180.82     12.62 o 
  -6   6   2       35.55       14.50      6.59 o 
  -5   6   2      201.21      230.60     13.73 o 
  -4   6   2      228.48      204.69     14.56 o 
  -3   6   2       75.01       64.18     10.61 o 
  -2   6   2       84.90       79.60      9.34 o 
  -1   6   2      210.23      227.40     12.41 o 
   0   6   2       31.24       38.56      5.98 o 
   1   6   2      256.83      297.04     12.28 o 
   2   6   2      141.55      176.26     11.62 o 
   3   6   2       49.00       59.40      8.10 o 
   4   6   2        9.44       12.34      6.80 o 
   5   6   2       85.66       91.29      9.24 o 
   6   6   2        4.73        1.11      6.81 o 
   7   6   2       52.55       33.96      7.98 o 
   8   6   2        0.21        3.38      5.54 o 
   9   6   2        0.00        3.26      6.13 o 
  10   6   2        3.80        2.08      4.90 o 
  11   6   2        4.27        9.66      5.31 o 
 -10   7   2        0.03        5.60      5.23 o 
  -9   7   2        1.45        5.88      5.65 o 
  -8   7   2        5.73        4.97      5.82 o 
  -7   7   2       13.92       10.65      6.75 o 
  -6   7   2       13.60        2.81      5.98 o 
  -5   7   2        6.83        8.05      6.49 o 
  -4   7   2       12.62       11.40      7.29 o 
  -3   7   2       91.85       93.11      9.43 o 
  -2   7   2      109.62       75.81     10.26 o 
  -1   7   2       34.64       38.10      7.32 o 
   0   7   2      177.64      192.18      8.68 o 
   1   7   2      141.59      116.91      9.93 o 
   2   7   2        8.33        6.28      6.56 o 
   3   7   2      146.29      166.97     12.11 o 
   4   7   2       36.35       18.20      7.98 o 
   5   7   2       73.83       81.22     10.17 o 
   6   7   2       27.32       22.58      6.85 o 
   7   7   2        0.02        6.52      6.52 o 
   8   7   2       12.89        6.35      6.79 o 
   9   7   2        0.07        6.18      6.18 o 
  -7   8   2        1.33        2.58      5.33 o 
  -6   8   2        0.23        6.33      4.51 o 
  -5   8   2        2.57        2.18      5.80 o 
  -4   8   2        3.37        1.65      6.43 o 
  -3   8   2       29.89       28.87      6.55 o 
  -2   8   2        8.62        8.46      5.90 o 
  -1   8   2       24.11       27.63      5.38 o 
   0   8   2       32.25       35.92      8.24 o 
   1   8   2        0.26        2.58      5.30 o 
   2   8   2        3.92        5.06      5.37 o 
   3   8   2        2.99       13.12      5.28 o 
   4   8   2        1.91        3.10      5.63 o 
   5   8   2        4.35       12.28      5.85 o 
   6   8   2        4.53        4.42      5.57 o 
 -15   0   3       40.54       26.75     11.67 o 
 -13   0   3       80.06       63.88     11.53 o 
 -11   0   3      207.03      247.34     16.51 o 
  -9   0   3        1.25        7.13      4.15 o 
  -7   0   3     3230.90     3326.88     34.59 o 
  -5   0   3     6046.93     5392.54     35.31 o 
  -3   0   3      326.99      293.37      5.82 o 
  -1   0   3      303.76      335.67      5.45 o 
   1   0   3     1303.78     1437.99     14.37 o 
   3   0   3       20.25       14.07      1.59 o 
   5   0   3      488.17      390.56      9.23 o 
   7   0   3      515.40      508.70     12.24 o 
   9   0   3       55.87       49.89      3.96 o 
  11   0   3       53.63       46.31      4.02 o 
  13   0   3        2.92        5.10      3.93 o 
  15   0   3        3.84       11.11      3.86 o 
 -16   1   3        0.10        3.91      9.20 o 
 -15   1   3        4.86        8.68      9.67 o 
 -14   1   3        6.90       23.01     11.35 o 
 -13   1   3       87.04      108.60     14.04 o 
 -12   1   3       59.91       61.56     11.43 o 
 -11   1   3        5.19        4.03      8.18 o 
 -10   1   3      165.27      142.84     13.72 o 
  -9   1   3       59.92       69.01      7.37 o 
  -8   1   3        0.77        7.27      3.69 o 
  -7   1   3      310.33      354.88     11.50 o 
  -6   1   3      536.78      514.21     12.47 o 
  -5   1   3      367.48      415.19     10.14 o 
  -4   1   3     2672.49     2476.18     22.20 o 
  -3   1   3      529.77      559.50      9.97 o 
  -2   1   3     1502.26     1434.82     13.13 o 
  -1   1   3      184.77      169.54      4.12 o 
   0   1   3     2429.56     2545.48     34.38 o 
   1   1   3      172.98      151.56      1.97 o 
   2   1   3       12.16       16.48      2.25 o 
   3   1   3      922.29      798.98      2.39 o 
   4   1   3       35.61       55.39      2.68 o 
   5   1   3      181.61      197.26      9.23 o 
   6   1   3      337.72      370.59     11.11 o 
   7   1   3        2.12        2.97      2.97 o 
   8   1   3       66.74       92.37      3.93 o 
   9   1   3        8.81        8.87      3.68 o 
  10   1   3       30.91       34.53      5.72 o 
  11   1   3       41.67       58.20      6.58 o 
  12   1   3        0.31        2.82      4.89 o 
  13   1   3       16.00       12.27      5.27 o 
  14   1   3        0.34        0.42      4.04 o 
  15   1   3        1.67        6.48      3.33 o 
 -16   2   3        4.84        2.76      9.25 o 
 -15   2   3        7.28       16.57     10.34 o 
 -14   2   3       12.09       17.63     10.00 o 
 -13   2   3       19.90       22.91     10.77 o 
 -12   2   3        0.36        1.47      8.60 o 
 -11   2   3       40.24       63.56     10.30 o 
 -10   2   3        9.88        2.21      7.22 o 
  -9   2   3        3.47       10.01      5.53 o 
  -8   2   3       92.48       67.33      7.29 o 
  -7   2   3      229.58      286.54     11.37 o 
  -6   2   3       86.34       74.66      4.66 o 
  -5   2   3      565.87      568.56     13.33 o 
  -4   2   3      144.38      117.78      6.48 o 
  -3   2   3      430.48      404.45      9.41 o 
  -2   2   3      560.56      488.14      9.59 o 
  -1   2   3      705.12      667.00      8.24 o 
   0   2   3     1995.53     1203.06    757.51 o 
   1   2   3      776.39      870.60      6.04 o 
   2   2   3     1034.13     1038.63     17.94 o 
   3   2   3     2204.43     2319.68      3.12 o 
   4   2   3     1298.28     1420.01     20.31 o 
   5   2   3       58.92       60.29      3.93 o 
   6   2   3       55.23       75.03      5.94 o 
   7   2   3       55.76       36.80      5.55 o 
   8   2   3       41.83       62.31      4.63 o 
   9   2   3      536.04      595.04     13.27 o 
  10   2   3       23.72       31.76      5.10 o 
  11   2   3       94.94      127.55      9.65 o 
  12   2   3       22.56       13.41      4.92 o 
  13   2   3        1.90        9.63      5.05 o 
  14   2   3        4.93        2.29      4.18 o 
  15   2   3        1.46        3.81      3.81 o 
 -15   3   3        8.82        1.64      8.34 o 
 -14   3   3       13.55       11.33      8.50 o 
 -13   3   3       19.44        7.67      8.50 o 
 -12   3   3       34.28       57.31     10.15 o 
 -11   3   3       13.60        4.54      7.74 o 
 -10   3   3       86.59       75.45      9.84 o 
  -9   3   3       35.60       53.12      7.89 o 
  -8   3   3      368.02      396.51     15.65 o 
  -7   3   3        9.50       22.86      5.30 o 
  -6   3   3      489.89      421.77     13.72 o 
  -5   3   3       33.78       30.74      6.25 o 
  -4   3   3       65.21       71.92      5.94 o 
  -3   3   3      127.56      161.17      7.09 o 
  -2   3   3        9.45        0.22      2.81 o 
  -1   3   3      219.84      281.82      8.75 o 
   0   3   3      235.50      235.54     10.86 o 
   1   3   3      155.93      142.72      6.95 o 
   2   3   3      384.74      424.32     11.41 o 
   3   3   3      174.70      160.54     13.47 o 
   4   3   3       12.83       11.97      4.26 o 
   5   3   3      454.32      401.02     12.92 o 
   6   3   3       46.65       43.71      6.20 o 
   7   3   3      365.10      391.62     11.81 o 
   8   3   3       57.97       40.86      7.89 o 
   9   3   3      210.52      202.79     11.45 o 
  10   3   3       47.72       45.90      7.30 o 
  11   3   3       14.35       15.59      4.65 o 
  12   3   3        5.56       11.72      4.40 o 
  13   3   3        2.51        3.56      3.93 o 
  14   3   3        6.21        2.21      4.03 o 
 -15   4   3        8.06       23.66      6.91 o 
 -14   4   3        0.12        0.00      7.49 o 
 -13   4   3        7.13        2.08      7.93 o 
 -12   4   3        2.46        5.36      8.58 o 
 -11   4   3      226.13      217.21     14.29 o 
 -10   4   3        0.03        6.23      6.57 o 
  -9   4   3       13.63       19.20      6.56 o 
  -8   4   3        0.01        5.97      5.97 o 
  -7   4   3       47.12       56.10      5.45 o 
  -6   4   3       84.66       82.09      7.89 o 
  -5   4   3       12.28        3.23      5.28 o 
  -4   4   3      295.41      260.47     11.28 o 
  -3   4   3      106.75      115.80      5.12 o 
  -2   4   3       96.89       93.82      8.24 o 
  -1   4   3       32.27       49.71      3.62 o 
   0   4   3      251.90      279.68      8.51 o 
   1   4   3      114.20      133.82      4.65 o 
   2   4   3      631.32      643.46     16.12 o 
   3   4   3      104.15      136.14      6.25 o 
   4   4   3      101.26      107.01      9.95 o 
   5   4   3      555.15      510.04     16.60 o 
   6   4   3       65.40       53.39      9.39 o 
   7   4   3       21.89       20.81      9.18 o 
   8   4   3      298.00      363.71     14.88 o 
   9   4   3        6.83        4.71      6.48 o 
  10   4   3       76.51       74.11      9.99 o 
  11   4   3       14.16        5.32      4.57 o 
  12   4   3        4.78        8.59      5.05 o 
  13   4   3        3.04        9.44      4.48 o 
 -13   5   3        3.16        4.39      7.34 o 
 -12   5   3       16.03       21.14      6.56 o 
 -11   5   3        0.41        6.58      6.58 o 
 -10   5   3       44.82       71.45      8.69 o 
  -9   5   3       38.06       38.04      7.65 o 
  -8   5   3       31.46       22.09      7.23 o 
  -7   5   3       20.75       11.36      6.54 o 
  -6   5   3        0.44        2.48      5.62 o 
  -5   5   3        0.61        8.12      4.93 o 
  -4   5   3       52.62       56.04      7.61 o 
  -3   5   3        0.54        0.82      5.51 o 
  -2   5   3       57.74       43.88      9.99 o 
  -1   5   3       29.95       33.33      5.88 o 
   0   5   3      477.30      483.61     22.69 o 
   1   5   3        0.71        2.03      4.19 o 
   2   5   3        0.14        7.93      4.37 o 
   3   5   3        7.66        6.09      5.14 o 
   4   5   3        0.68       15.07      5.10 o 
   5   5   3       85.72       82.62      9.23 o 
   6   5   3       33.29       35.03      7.82 o 
   7   5   3        5.74        2.61      5.88 o 
   8   5   3        1.50       12.91      5.58 o 
   9   5   3       22.57       24.90      6.96 o 
  10   5   3        8.95        5.39      5.39 o 
  11   5   3        0.11        0.95      4.76 o 
  12   5   3       10.66        3.85      5.32 o 
 -12   6   3        7.90        5.04      5.26 o 
 -11   6   3        2.01        3.93      5.86 o 
 -10   6   3        1.49        6.60      6.60 o 
  -9   6   3       19.06        4.57      7.16 o 
  -8   6   3        3.62        6.80      6.80 o 
  -7   6   3       34.17       22.42      6.93 o 
  -6   6   3        4.60        5.09      5.91 o 
  -5   6   3       16.69       31.67      7.12 o 
  -4   6   3       15.42       12.14      7.06 o 
  -3   6   3        8.91        2.50      6.24 o 
  -2   6   3        8.56        2.41      5.96 o 
  -1   6   3        0.01        3.78      5.88 o 
   0   6   3       65.46       54.34      5.48 o 
   1   6   3        0.06        8.05      5.15 o 
   2   6   3      147.90      184.81     12.07 o 
   3   6   3       53.97       51.17      6.62 o 
   4   6   3       11.40        2.14      5.91 o 
   5   6   3       17.06       28.21      6.83 o 
   6   6   3       55.53       66.11      8.01 o 
   7   6   3       10.54        1.66      5.75 o 
   8   6   3       17.96       20.93      6.23 o 
   9   6   3        0.04        1.03      5.92 o 
  10   6   3        3.11        2.89      5.15 o 
  11   6   3        5.03       11.06      4.67 o 
 -10   7   3        0.22        6.47      6.47 o 
  -9   7   3        0.30        3.28      5.74 o 
  -8   7   3        0.00        6.23      5.29 o 
  -7   7   3        0.65        8.56      6.45 o 
  -6   7   3        9.29        3.46      6.08 o 
  -5   7   3        9.27        8.68      6.88 o 
  -4   7   3       12.28       13.03      6.34 o 
  -3   7   3       22.84       10.87      7.17 o 
  -2   7   3       26.64       32.84      6.29 o 
  -1   7   3      154.46      171.11     12.55 o 
   0   7   3       77.01       99.59      6.79 o 
   1   7   3       42.39       44.63      8.29 o 
   2   7   3      162.82      163.13     11.59 o 
   3   7   3        1.20        0.55      6.27 o 
   4   7   3       44.18       49.47      8.11 o 
   5   7   3        0.05        1.65      6.68 o 
   6   7   3        0.01        1.58      5.67 o 
   7   7   3        4.07        0.54      5.77 o 
   8   7   3        0.07        1.03      5.20 o 
   9   7   3        0.44        3.37      5.28 o 
  -7   8   3        0.00        1.55      6.10 o 
  -6   8   3        5.66        0.55      5.59 o 
  -5   8   3        0.60        3.35      6.60 o 
  -4   8   3        1.29        5.54      6.28 o 
  -3   8   3        1.30        6.48      6.48 o 
  -2   8   3       13.68        6.81      6.07 o 
  -1   8   3        5.11        3.12      6.43 o 
   0   8   3       13.95       12.47      4.30 o 
   1   8   3       22.06       21.17      6.04 o 
   2   8   3        5.43        8.02      5.72 o 
   3   8   3        5.70        8.49      5.85 o 
   4   8   3        2.09        1.94      4.22 o 
   5   8   3        1.74        3.05      5.52 o 
   6   8   3        0.68        0.49      4.74 o 
 -16   0   4       10.01        8.89     11.22 o 
 -14   0   4       57.15       44.17     15.02 o 
 -12   0   4        3.24        5.40      8.97 o 
 -10   0   4        0.75        2.29      6.73 o 
  -8   0   4       70.06       87.49      9.56 o 
  -6   0   4        0.28        3.89      3.72 o 
  -4   0   4     1865.02     1874.07     20.48 o 
  -2   0   4    15196.12    16101.29    196.86 o 
   0   0   4    32771.27    32653.99    221.06 o 
   2   0   4      109.68       72.95      2.47 o 
   4   0   4       48.17       32.93      3.02 o 
   6   0   4     2482.05     2753.80      3.44 o 
   8   0   4      345.04      315.96     10.27 o 
  10   0   4       39.62       46.51      4.85 o 
  12   0   4       17.63        7.60      4.73 o 
  14   0   4        2.08        8.84      3.63 o 
 -16   1   4        0.41       13.02     10.76 o 
 -15   1   4       15.74       25.69      8.45 o 
 -14   1   4        0.89        0.97      9.74 o 
 -13   1   4        8.39        0.00     10.62 o 
 -12   1   4        0.17        1.58      9.11 o 
 -11   1   4        2.10        1.35      7.08 o 
 -10   1   4        3.90        4.45      5.92 o 
  -9   1   4      202.11      193.05     11.06 o 
  -8   1   4       44.42       35.32      5.14 o 
  -7   1   4      728.41      771.71     16.86 o 
  -6   1   4        1.46        1.13      3.71 o 
  -5   1   4      559.74      489.13     11.61 o 
  -4   1   4       49.67       65.98      4.58 o 
  -3   1   4      485.89      509.78     11.44 o 
  -2   1   4    15928.36    16332.26    198.93 o 
  -1   1   4    30555.21    30707.89    280.65 o 
   0   1   4    26106.08     6445.92  12965.87 o 
   1   1   4     4208.99     4176.96      2.42 o 
   2   1   4      337.38      352.99      9.62 o 
   3   1   4      636.53      536.90      2.76 o 
   4   1   4       24.73       15.87      5.92 o 
   5   1   4        7.78        7.56      5.46 o 
   6   1   4      396.62      370.16     11.02 o 
   7   1   4        3.47       15.69      3.87 o 
   8   1   4       13.90        3.66      3.39 o 
   9   1   4      115.93      126.69      5.29 o 
  10   1   4       84.03       86.14      6.33 o 
  11   1   4        0.48        0.72      3.64 o 
  12   1   4       36.42       42.88      4.78 o 
  13   1   4        1.09        1.76      3.32 o 
  14   1   4        4.33        3.74      3.30 o 
  15   1   4        0.50        3.58      3.58 o 
 -16   2   4       17.02       26.80     11.66 o 
 -15   2   4        0.06       15.17      8.92 o 
 -14   2   4        2.77       10.86      9.18 o 
 -13   2   4        1.25       14.26      7.94 o 
 -12   2   4       40.34       27.22      9.43 o 
 -11   2   4        6.66       20.84      9.51 o 
 -10   2   4       64.00       56.15      9.89 o 
  -9   2   4        1.21        7.92      5.24 o 
  -8   2   4       12.55       14.92      5.87 o 
  -7   2   4     1213.06     1064.97     21.29 o 
  -6   2   4      834.05      871.17     18.13 o 
  -5   2   4     2418.83     2594.93     28.88 o 
  -4   2   4       37.14       42.97      6.78 o 
  -3   2   4        0.79        4.65      4.53 o 
  -2   2   4        5.90        7.39      2.70 o 
  -1   2   4      339.87      310.83      7.01 o 
   0   2   4      436.73      445.59      6.58 o 
   1   2   4      307.45      301.48      9.85 o 
   2   2   4     1432.12     1528.88      2.73 o 
   3   2   4       11.63       13.71      3.27 o 
   4   2   4       43.60       29.33      8.95 o 
   5   2   4       53.25       70.92      6.04 o 
   6   2   4      110.49      125.92      5.13 o 
   7   2   4        6.78        3.39      3.42 o 
   8   2   4       84.55       69.05      6.33 o 
   9   2   4      387.00      376.72     13.06 o 
  10   2   4       47.40       39.32      7.72 o 
  11   2   4      100.01       77.21      7.49 o 
  12   2   4        3.96        2.55      3.93 o 
  13   2   4        4.73        5.55      4.06 o 
  14   2   4        0.21        3.55      3.55 o 
 -15   3   4        5.12        6.09      9.39 o 
 -14   3   4       19.23       11.69      9.89 o 
 -13   3   4       24.14       25.99     10.16 o 
 -12   3   4       64.54       79.32     10.85 o 
 -11   3   4       57.68       52.97     11.37 o 
 -10   3   4      190.98      198.19     10.80 o 
  -9   3   4       89.83       82.14      9.59 o 
  -8   3   4       10.27        9.36      5.87 o 
  -7   3   4        1.25        0.85      4.73 o 
  -6   3   4      367.49      341.88     12.87 o 
  -5   3   4      306.66      333.78     12.08 o 
  -4   3   4       99.23      121.03      3.75 o 
  -3   3   4      980.14     1050.59     17.93 o 
  -2   3   4      926.52      810.75     14.83 o 
  -1   3   4        1.08        0.10      3.92 o 
   0   3   4      587.78      520.50      8.55 o 
   1   3   4       39.32       41.08      3.11 o 
   2   3   4        2.31        4.99      3.43 o 
   3   3   4      498.97      531.14     14.89 o 
   4   3   4       25.46       35.30      4.59 o 
   5   3   4       14.83        4.60      5.65 o 
   6   3   4        0.17        3.38      6.90 o 
   7   3   4      434.08      369.80     13.51 o 
   8   3   4      181.46      223.54     11.16 o 
   9   3   4      248.17      205.90     10.66 o 
  10   3   4       57.20       63.13      6.80 o 
  11   3   4        4.74        6.66      4.84 o 
  12   3   4        0.02        6.33      3.67 o 
  13   3   4        0.52        0.00      3.60 o 
  14   3   4        1.02        0.63      3.30 o 
 -15   4   4        0.18        8.19      7.08 o 
 -14   4   4        0.67        2.27      7.83 o 
 -13   4   4       39.17       26.73      9.70 o 
 -12   4   4       82.54       62.75     10.69 o 
 -11   4   4      208.63      241.14     15.07 o 
 -10   4   4       63.75      100.07     10.01 o 
  -9   4   4       54.44       51.04      8.02 o 
  -8   4   4        4.77        5.51      5.51 o 
  -7   4   4      130.65      137.18      9.28 o 
  -6   4   4      111.68      124.71      6.50 o 
  -5   4   4      231.53      260.50     11.67 o 
  -4   4   4        1.18        0.45      5.60 o 
  -3   4   4      230.74      258.63      9.08 o 
  -2   4   4      383.20      430.35     10.50 o 
  -1   4   4       98.52      103.69      4.73 o 
   0   4   4      467.97      482.82      6.40 o 
   1   4   4      162.82      142.24      8.15 o 
   2   4   4      756.39      763.10     15.44 o 
   3   4   4      162.10      185.27      9.90 o 
   4   4   4      171.55      154.16     12.72 o 
   5   4   4        4.32        5.90      4.99 o 
   6   4   4      175.71      177.25     12.17 o 
   7   4   4      126.20      154.96     11.07 o 
   8   4   4        1.35        2.67      5.58 o 
   9   4   4       16.41       14.94      5.76 o 
  10   4   4        0.03        4.26      4.51 o 
  11   4   4        0.10        2.82      4.81 o 
  12   4   4        0.04        1.14      3.70 o 
  13   4   4        0.02        5.17      3.85 o 
 -13   5   4        9.96       16.25      6.97 o 
 -12   5   4        8.11        0.00      7.62 o 
 -11   5   4        5.11        7.34      6.70 o 
 -10   5   4       92.05       91.03     10.16 o 
  -9   5   4        7.97       16.67      7.01 o 
  -8   5   4       37.98       38.14      7.67 o 
  -7   5   4       31.07       46.48      7.88 o 
  -6   5   4      177.39      160.08     11.73 o 
  -5   5   4       25.99       17.07      6.20 o 
  -4   5   4       91.09       61.74      7.89 o 
  -3   5   4       55.01       53.52      7.13 o 
  -2   5   4       17.99       10.29      4.72 o 
  -1   5   4      366.04      379.38     11.54 o 
   0   5   4       35.81       38.91      4.36 o 
   1   5   4       97.38      106.06      8.59 o 
   2   5   4        1.69        5.85      5.80 o 
   3   5   4        0.27        6.96      5.00 o 
   4   5   4       30.62       24.71      6.82 o 
   5   5   4        6.50       14.63      6.47 o 
   6   5   4       69.19       64.60     10.80 o 
   7   5   4       66.13       84.33      7.15 o 
   8   5   4       28.83       17.73      7.24 o 
   9   5   4        6.26        4.34      5.49 o 
  10   5   4        1.05        6.32      5.17 o 
  11   5   4        4.34        4.14      5.00 o 
  12   5   4        0.81        3.46      4.25 o 
 -12   6   4        0.00        6.44      6.09 o 
 -11   6   4        6.46        4.61      7.13 o 
 -10   6   4       10.49        5.27      6.00 o 
  -9   6   4       26.94       15.28      8.28 o 
  -8   6   4        3.24        2.98      7.11 o 
  -7   6   4      109.14      128.20     10.72 o 
  -6   6   4        0.01        3.98      5.98 o 
  -5   6   4       30.32       30.91      7.67 o 
  -4   6   4       20.99       19.12      6.49 o 
  -3   6   4      144.51      171.26     11.11 o 
  -2   6   4        2.86        1.94      5.58 o 
  -1   6   4       53.07       64.74      8.07 o 
   0   6   4       17.22        5.39      3.91 o 
   1   6   4        0.13        5.21      5.94 o 
   2   6   4       61.30       81.54      8.92 o 
   3   6   4        0.12        4.45      5.33 o 
   4   6   4       27.91       22.39      6.38 o 
   5   6   4       53.63       57.22      8.17 o 
   6   6   4        5.07       14.28      5.86 o 
   7   6   4        2.27        2.62      5.74 o 
   8   6   4        0.02        4.14      5.25 o 
   9   6   4       23.14       23.36      5.85 o 
  10   6   4        0.01        0.43      5.31 o 
 -10   7   4        0.03        4.90      5.75 o 
  -9   7   4        1.56        2.80      5.48 o 
  -8   7   4       32.73       30.51      7.71 o 
  -7   7   4        0.30        2.91      5.27 o 
  -6   7   4       17.12       12.13      6.71 o 
  -5   7   4        2.27        1.74      6.46 o 
  -4   7   4       19.39       10.92      7.82 o 
  -3   7   4       19.52       16.29      7.04 o 
  -2   7   4       12.84       32.18      7.47 o 
  -1   7   4        0.09        1.53      5.98 o 
   0   7   4        0.03        0.77      4.21 o 
   1   7   4       42.99       54.07      7.65 o 
   2   7   4        0.89        4.64      6.61 o 
   3   7   4       17.17       18.18      6.19 o 
   4   7   4       28.88       43.10      7.49 o 
   5   7   4        1.85        1.09      6.60 o 
   6   7   4        5.00        1.09      5.29 o 
   7   7   4        0.00        5.14      5.56 o 
   8   7   4        1.93        5.37      6.15 o 
  -6   8   4        3.91        8.68      5.45 o 
  -5   8   4        1.10        2.79      5.91 o 
  -4   8   4       23.29       31.49      7.36 o 
  -3   8   4        0.15        4.80      6.16 o 
  -2   8   4       13.47       17.81      6.07 o 
  -1   8   4       15.06       10.31      6.36 o 
   0   8   4        0.10        1.76      4.42 o 
   1   8   4        0.42        1.99      6.07 o 
   2   8   4       11.03        6.51      6.06 o 
   3   8   4        0.41        2.98      5.03 o 
   4   8   4       30.97        9.63      6.78 o 
   5   8   4        0.24        0.99      5.27 o 
 -15   0   5        0.61        1.02     11.12 o 
 -13   0   5      218.22      211.41     17.05 o 
 -11   0   5      641.28      651.54     21.41 o 
  -9   0   5      337.59      324.23     13.98 o 
  -7   0   5      424.18      427.20     13.48 o 
  -5   0   5       28.03       11.10      5.93 o 
  -3   0   5     3609.28     3675.28     28.46 o 
  -1   0   5        6.13        9.33      2.30 o 
   1   0   5       22.59       23.74      2.57 o 
   3   0   5       67.03       64.81      2.05 o 
   5   0   5      282.59      241.34      7.59 o 
   7   0   5       52.07       43.01      4.48 o 
   9   0   5        0.25        7.12      3.19 o 
  11   0   5        4.67        0.98      3.37 o 
  13   0   5        0.05        2.54      3.12 o 
 -16   1   5        6.03        4.10     11.42 o 
 -15   1   5        3.73        1.04     10.89 o 
 -14   1   5        2.38       10.58      9.40 o 
 -13   1   5       11.47       15.09     10.11 o 
 -12   1   5       85.87      112.45     13.16 o 
 -11   1   5       21.39        2.06      9.22 o 
 -10   1   5       56.07       49.06      9.47 o 
  -9   1   5      153.05      143.75     10.68 o 
  -8   1   5       68.43       82.45      7.29 o 
  -7   1   5      161.58      132.66      8.50 o 
  -6   1   5      180.91      175.80      8.32 o 
  -5   1   5       34.56       32.60      3.29 o 
  -4   1   5       14.78       22.71      3.96 o 
  -3   1   5      776.45      713.38     12.78 o 
  -2   1   5     2339.46     2263.04     19.95 o 
  -1   1   5      752.23      680.25     10.53 o 
   0   1   5      223.05      223.51      6.12 o 
   1   1   5      229.08      208.32      2.22 o 
   2   1   5       69.43       64.64      3.31 o 
   3   1   5       59.26       69.68      4.88 o 
   4   1   5        0.48        7.72      3.11 o 
   5   1   5        8.38        6.58      4.82 o 
   6   1   5      183.77      236.93      5.12 o 
   7   1   5       42.41       34.61      3.90 o 
   8   1   5        3.63        2.67      3.09 o 
   9   1   5        9.37        4.24      4.12 o 
  10   1   5       12.10        9.42      3.69 o 
  11   1   5       10.41        1.30      4.17 o 
  12   1   5        0.14        9.33      3.70 o 
  13   1   5        7.55        9.33      3.68 o 
  14   1   5        4.01        1.76      3.05 o 
 -16   2   5        0.46        0.98      9.36 o 
 -15   2   5        0.14        4.90     10.91 o 
 -14   2   5        2.18        8.37      9.57 o 
 -13   2   5        4.75        2.63      7.47 o 
 -12   2   5        4.34       11.72      9.38 o 
 -11   2   5      174.65      195.87     15.40 o 
 -10   2   5      445.37      387.73     17.75 o 
  -9   2   5      191.58      197.73     11.71 o 
  -8   2   5       10.11       24.93      5.00 o 
  -7   2   5       69.89       72.09      7.55 o 
  -6   2   5      312.59      310.14     15.96 o 
  -5   2   5      648.22      675.57     15.51 o 
  -4   2   5      673.68      670.31     14.19 o 
  -3   2   5       16.69        9.00      2.81 o 
  -2   2   5       85.33       60.71      4.29 o 
  -1   2   5     1729.25     1734.13     16.76 o 
   0   2   5      718.58      629.10      8.07 o 
   1   2   5        2.20        9.72      3.03 o 
   2   2   5      287.45      285.36      2.67 o 
   3   2   5       55.30       50.40      5.39 o 
   4   2   5      219.24      242.21      3.56 o 
   5   2   5      116.38      146.48      5.71 o 
   6   2   5      251.10      253.24      8.49 o 
   7   2   5       60.45       69.67      7.84 o 
   8   2   5       18.47       10.32      4.70 o 
   9   2   5       29.75       30.54      6.10 o 
  10   2   5      109.77       72.73      6.80 o 
  11   2   5       36.25       38.64      5.31 o 
  12   2   5       20.77        8.48      4.23 o 
  13   2   5        7.88        4.89      3.06 o 
  14   2   5        3.11        8.72      3.25 o 
 -15   3   5        2.72        7.16      8.81 o 
 -14   3   5        5.92        2.61     10.50 o 
 -13   3   5        2.53        1.61      9.68 o 
 -12   3   5       14.78       13.52     10.09 o 
 -11   3   5       74.28       78.73     12.23 o 
 -10   3   5       12.92        5.36      7.29 o 
  -9   3   5        8.69        6.46      6.05 o 
  -8   3   5       10.60       26.71      6.34 o 
  -7   3   5      196.20      169.08     10.11 o 
  -6   3   5      288.43      331.62     11.28 o 
  -5   3   5      108.95      122.43      8.18 o 
  -4   3   5      227.10      270.09      7.89 o 
  -3   3   5        8.83        6.60      3.60 o 
  -2   3   5      105.41      103.21      7.97 o 
  -1   3   5        2.23        0.60      4.85 o 
   0   3   5      616.70      611.08     14.97 o 
   1   3   5     1108.78     1107.20      3.69 o 
   2   3   5        4.88        8.20      3.49 o 
   3   3   5      354.05      353.59      7.62 o 
   4   3   5      369.19      381.60     10.52 o 
   5   3   5      266.51      240.68     10.83 o 
   6   3   5       14.85        7.11      4.40 o 
   7   3   5       27.38       16.88      4.83 o 
   8   3   5       70.87       59.94      6.84 o 
   9   3   5      150.37      167.93      9.43 o 
  10   3   5        5.05        4.32      4.32 o 
  11   3   5       16.94        4.65      4.30 o 
  12   3   5        0.39        3.46      3.46 o 
  13   3   5        3.90        3.67      3.07 o 
 -14   4   5        2.40        7.70      8.72 o 
 -13   4   5        4.34        1.52      7.91 o 
 -12   4   5        0.93       18.54      7.53 o 
 -11   4   5       18.83       22.11      9.56 o 
 -10   4   5       73.36       60.28      8.98 o 
  -9   4   5       96.07       77.68      9.10 o 
  -8   4   5        6.05       12.14      5.89 o 
  -7   4   5       44.24       21.98      6.38 o 
  -6   4   5        2.70       13.81      4.94 o 
  -5   4   5        9.37       24.21      6.04 o 
  -4   4   5      153.26      134.14     10.92 o 
  -3   4   5      783.26      909.07     14.15 o 
  -2   4   5      202.86      226.62      8.11 o 
  -1   4   5       23.63       13.75      6.26 o 
   0   4   5        8.43       12.58      7.96 o 
   1   4   5       13.60        5.37      4.62 o 
   2   4   5      208.38      232.65      4.17 o 
   3   4   5       17.81        5.23      4.19 o 
   4   4   5       14.88        7.14      4.78 o 
   5   4   5       40.82       32.72      4.66 o 
   6   4   5       21.83       35.73      6.00 o 
   7   4   5       67.30       94.51      8.86 o 
   8   4   5       13.70        5.55      5.66 o 
   9   4   5        7.28        1.65      5.75 o 
  10   4   5        8.44       11.76      5.79 o 
  11   4   5        0.06        4.39      4.39 o 
  12   4   5        0.08        4.79      3.79 o 
  13   4   5        0.02        0.62      3.01 o 
 -13   5   5        3.81        6.09      7.29 o 
 -12   5   5       12.13        9.34      7.75 o 
 -11   5   5       10.97       12.07      7.15 o 
 -10   5   5       95.94       88.00     10.50 o 
  -9   5   5       71.47       72.47      9.49 o 
  -8   5   5      250.64      213.37     13.70 o 
  -7   5   5        1.95        1.60      6.57 o 
  -6   5   5       20.06       16.93      7.02 o 
  -5   5   5       27.68       19.95      7.53 o 
  -4   5   5      585.91      561.42     20.32 o 
  -3   5   5        1.55        4.80      5.27 o 
  -2   5   5      200.19      174.56     10.25 o 
  -1   5   5      100.10      103.05      7.96 o 
   0   5   5       73.18       53.24      6.79 o 
   1   5   5       56.46       46.60      4.39 o 
   2   5   5      315.98      289.79     12.86 o 
   3   5   5        7.83       13.60      4.95 o 
   4   5   5       16.50        0.47      6.04 o 
   5   5   5       14.26       30.51      6.93 o 
   6   5   5        0.05        5.39      5.65 o 
   7   5   5        5.46        4.36      5.35 o 
   8   5   5       96.36      112.12      6.28 o 
   9   5   5       43.41       27.36      7.52 o 
  10   5   5        5.21        6.66      4.87 o 
  11   5   5        2.96       10.19      3.75 o 
 -12   6   5        0.73        3.66      6.81 o 
 -11   6   5        1.67        5.44      6.85 o 
 -10   6   5       17.56       13.31      6.95 o 
  -9   6   5       54.12       50.86      8.51 o 
  -8   6   5       19.70       28.15      8.66 o 
  -7   6   5       41.66       37.53      8.46 o 
  -6   6   5       17.22       15.42      7.73 o 
  -5   6   5       15.75       13.48      6.31 o 
  -4   6   5       49.13       75.56     10.04 o 
  -3   6   5      226.91      253.69     13.74 o 
  -2   6   5      272.75      246.54     15.15 o 
  -1   6   5      151.86      144.73     10.38 o 
   0   6   5       85.14       92.05      6.33 o 
   1   6   5       36.94       26.67      5.73 o 
   2   6   5        8.50       21.37      5.72 o 
   3   6   5        3.32        2.01      5.25 o 
   4   6   5        4.13        1.02      5.66 o 
   5   6   5        1.28        1.07      5.63 o 
   6   6   5        8.36        6.80      6.68 o 
   7   6   5        5.18        4.11      6.68 o 
   8   6   5        1.24       11.79      5.92 o 
   9   6   5       14.42       13.78      4.77 o 
  10   6   5        0.07        0.85      4.39 o 
 -10   7   5       10.57        7.34      6.01 o 
  -9   7   5       15.47       15.66      6.27 o 
  -8   7   5        8.23        5.91      6.74 o 
  -7   7   5       14.13       17.84      6.18 o 
  -6   7   5        1.32        5.27      6.84 o 
  -5   7   5        1.74        5.92      6.52 o 
  -4   7   5       10.71       14.40      7.87 o 
  -3   7   5        1.34        0.56      5.52 o 
  -2   7   5        4.82       21.78      6.37 o 
  -1   7   5       41.77       51.53      7.94 o 
   0   7   5       23.83        8.06      5.89 o 
   1   7   5       16.27       29.27      7.18 o 
   2   7   5        9.46       11.35      6.19 o 
   3   7   5        4.88        7.83      5.35 o 
   4   7   5        2.12        3.78      6.15 o 
   5   7   5        0.41        6.19      6.19 o 
   6   7   5        4.14        7.28      5.90 o 
   7   7   5        0.68        1.53      5.96 o 
   8   7   5        0.02        0.47      5.62 o 
  -6   8   5        3.39       11.00      5.10 o 
  -5   8   5       10.59       15.20      6.39 o 
  -4   8   5        3.26        1.09      6.48 o 
  -3   8   5        1.35        2.64      6.18 o 
  -2   8   5        0.14        2.09      5.99 o 
  -1   8   5       11.14        0.00      6.45 o 
   0   8   5        6.50        8.48      4.18 o 
   1   8   5        0.21        6.04      5.11 o 
   2   8   5        0.01        6.18      6.18 o 
   3   8   5        0.02        6.40      6.40 o 
   4   8   5        1.07        0.53      5.81 o 
 -16   0   6        2.83        5.13     10.66 o 
 -14   0   6       28.83       11.59     11.11 o 
 -12   0   6      680.03      730.02     28.25 o 
 -10   0   6      629.45      622.28     21.67 o 
  -8   0   6     1189.44     1270.99     28.64 o 
  -6   0   6      701.78      746.94     16.64 o 
  -4   0   6      840.63      827.39     14.57 o 
  -2   0   6      271.81      256.87      7.19 o 
   0   0   6        0.50        0.55      1.43 o 
   2   0   6       21.15       29.67      3.11 o 
   4   0   6       23.14        8.58      5.61 o 
   6   0   6     1575.46     1521.46      2.75 o 
   8   0   6      163.04      173.50      2.69 o 
  10   0   6       10.35        5.79      4.08 o 
  12   0   6       14.85        9.20      4.26 o 
  14   0   6        1.35        2.92      3.05 o 
 -16   1   6        1.37       16.96     10.62 o 
 -15   1   6        1.89        2.09     11.59 o 
 -14   1   6       64.24       64.34     13.87 o 
 -13   1   6       20.94       32.79     10.95 o 
 -12   1   6      125.64      159.03     14.96 o 
 -11   1   6      449.98      414.54     23.02 o 
 -10   1   6       89.70       78.48     10.71 o 
  -9   1   6       60.91       53.55      7.95 o 
  -8   1   6      283.39      282.23     14.62 o 
  -7   1   6      214.07      220.43     10.51 o 
  -6   1   6       49.61       30.92      5.05 o 
  -5   1   6      528.69      529.75     13.10 o 
  -4   1   6     1340.83     1370.88     23.09 o 
  -3   1   6        3.27        3.53      4.83 o 
  -2   1   6       19.69       22.61      3.11 o 
  -1   1   6        0.30        1.22      3.28 o 
   0   1   6       49.93       86.38     32.61 o 
   1   1   6        7.17        0.41      2.85 o 
   2   1   6       30.49       32.85      4.77 o 
   3   1   6      105.06       72.93      5.43 o 
   4   1   6      962.01      858.58     15.89 o 
   5   1   6      706.16      782.89      3.00 o 
   6   1   6       13.65        4.53      3.74 o 
   7   1   6        4.17        3.31      3.31 o 
   8   1   6        5.64        3.23      3.23 o 
   9   1   6        0.52        2.38      3.42 o 
  10   1   6        3.68        1.84      3.89 o 
  11   1   6       29.48       38.73      3.45 o 
  12   1   6        3.83        2.65      3.23 o 
  13   1   6        2.30        1.94      3.07 o 
  14   1   6        4.12        3.07      2.85 o 
 -16   2   6       17.55        3.11     11.56 o 
 -15   2   6        1.53        5.08     11.08 o 
 -14   2   6       39.59       71.23     13.43 o 
 -13   2   6       62.91       75.04     13.48 o 
 -12   2   6      166.02      175.58     15.40 o 
 -11   2   6      384.67      425.42     20.27 o 
 -10   2   6      234.12      219.80     14.69 o 
  -9   2   6       63.88       79.47      9.21 o 
  -8   2   6       61.69       76.27      8.54 o 
  -7   2   6      605.98      589.31     16.96 o 
  -6   2   6     1081.36     1145.14     23.81 o 
  -5   2   6        0.44        0.34      4.20 o 
  -4   2   6      751.67      776.84     15.95 o 
  -3   2   6        5.90        3.10      3.10 o 
  -2   2   6      487.23      483.44     11.05 o 
  -1   2   6        0.00        1.65      3.26 o 
   0   2   6       72.56       41.87      2.70 o 
   1   2   6       53.35       46.97      2.62 o 
   2   2   6      284.85      296.90      3.41 o 
   3   2   6       98.84       78.57      6.10 o 
   4   2   6      236.52      231.59      4.13 o 
   5   2   6        0.14        5.68      4.01 o 
   6   2   6       11.66       10.17      5.16 o 
   7   2   6       13.33        1.00      3.95 o 
   8   2   6       37.25       36.44      5.49 o 
   9   2   6       60.31       59.14      4.17 o 
  10   2   6        8.23        1.55      4.01 o 
  11   2   6       13.18        3.45      4.04 o 
  12   2   6       14.52        3.55      3.16 o 
  13   2   6        0.82        2.20      2.76 o 
  14   2   6        7.41        3.66      2.51 o 
 -15   3   6       11.71       13.76      8.59 o 
 -14   3   6        2.56        4.46      9.03 o 
 -13   3   6        5.97       24.42      8.96 o 
 -12   3   6       43.42       60.01     10.12 o 
 -11   3   6      134.45      128.05     13.20 o 
 -10   3   6       19.07       46.15      9.28 o 
  -9   3   6        5.69        5.05      6.19 o 
  -8   3   6       37.79       48.36      8.13 o 
  -7   3   6       13.17        8.24      6.36 o 
  -6   3   6      155.48      141.82      9.70 o 
  -5   3   6       12.04        0.78      4.62 o 
  -4   3   6     1531.26     1519.85     24.18 o 
  -3   3   6        0.02        8.93      3.72 o 
  -2   3   6       23.60       29.12      3.31 o 
  -1   3   6      103.69      112.40      3.52 o 
   0   3   6       68.83       55.76      5.93 o 
   1   3   6      676.66      713.69     12.65 o 
   2   3   6       42.26       59.03      5.72 o 
   3   3   6      202.89      230.35      3.77 o 
   4   3   6       70.67       65.56      4.92 o 
   5   3   6      255.89      291.81      9.55 o 
   6   3   6       68.91       86.37      7.67 o 
   7   3   6      100.16       90.79      4.02 o 
   8   3   6        1.81        0.34      4.95 o 
   9   3   6       90.37       80.08      8.62 o 
  10   3   6      152.66      186.51      3.92 o 
  11   3   6       16.68        3.27      4.37 o 
  12   3   6        3.87        1.81      3.39 o 
  13   3   6        0.01        3.00      3.00 o 
 -14   4   6        0.44        7.96      8.41 o 
 -13   4   6        0.16        3.86      9.31 o 
 -12   4   6        4.43        0.00      9.03 o 
 -11   4   6        2.73       17.50      7.29 o 
 -10   4   6        8.28        1.31      7.99 o 
  -9   4   6       39.87       35.58      7.18 o 
  -8   4   6       15.51       10.41      6.78 o 
  -7   4   6        3.96       11.19      6.52 o 
  -6   4   6        4.69        5.75      5.29 o 
  -5   4   6        6.22        5.36      4.90 o 
  -4   4   6       16.25        4.49      4.92 o 
  -3   4   6      200.95      200.45     10.19 o 
  -2   4   6      103.93       84.22      7.32 o 
  -1   4   6      275.66      279.44     10.71 o 
   0   4   6       22.49       25.84      2.93 o 
   1   4   6       36.41       26.51      5.52 o 
   2   4   6      203.35      217.59      9.94 o 
   3   4   6       18.62       11.95      6.71 o 
   4   4   6      124.73      106.92      5.38 o 
   5   4   6       21.18       35.90      6.31 o 
   6   4   6       57.20       46.66      4.78 o 
   7   4   6       10.32       11.74      4.68 o 
   8   4   6      212.62      231.43     11.64 o 
   9   4   6       37.85       31.99      4.16 o 
  10   4   6        0.83        2.22      4.73 o 
  11   4   6        2.82        1.01      3.64 o 
  12   4   6        6.59       14.85      3.46 o 
 -13   5   6        5.63        1.41      7.95 o 
 -12   5   6        7.97        4.90      7.06 o 
 -11   5   6        3.46        5.94      7.65 o 
 -10   5   6       23.62       25.50      9.08 o 
  -9   5   6        2.73        7.36      7.08 o 
  -8   5   6      108.07       76.87     10.64 o 
  -7   5   6       36.70       20.19      8.87 o 
  -6   5   6      162.20      155.55     12.46 o 
  -5   5   6      522.24      566.23     18.48 o 
  -4   5   6      171.68      164.34     11.26 o 
  -3   5   6        0.51        0.33      5.58 o 
  -2   5   6       67.65       85.77      8.72 o 
  -1   5   6      113.49       94.89      8.05 o 
   0   5   6       67.75       37.11     26.78 o 
   1   5   6      149.45      172.96      8.81 o 
   2   5   6        0.72        0.47      5.40 o 
   3   5   6       40.12       54.78      5.60 o 
   4   5   6       15.82       11.90      6.00 o 
   5   5   6       88.05      106.77     10.11 o 
   6   5   6       20.07        6.39      5.91 o 
   7   5   6       35.36       28.28      6.34 o 
   8   5   6       25.67       27.57      6.65 o 
   9   5   6        2.43        5.52      5.32 o 
  10   5   6        4.14        1.55      4.94 o 
  11   5   6       17.91       22.13      5.20 o 
 -12   6   6        1.24        2.57      7.14 o 
 -11   6   6        0.25        6.22      6.75 o 
 -10   6   6        6.99        7.53      7.37 o 
  -9   6   6       18.77       19.43      7.82 o 
  -8   6   6       11.75       27.26      7.15 o 
  -7   6   6        6.70        1.19      6.81 o 
  -6   6   6       24.54       18.05      7.36 o 
  -5   6   6       81.07       91.32      9.20 o 
  -4   6   6       78.01      101.35     10.46 o 
  -3   6   6       57.10       38.47      7.53 o 
  -2   6   6        1.11        2.03      6.44 o 
  -1   6   6      358.72      343.24     14.97 o 
   0   6   6       96.14       77.29     13.76 o 
   1   6   6       79.31       54.01      9.19 o 
   2   6   6       88.78       60.02      8.53 o 
   3   6   6       12.50        0.00      7.44 o 
   4   6   6        2.03        5.81      6.44 o 
   5   6   6        9.76       10.62      5.10 o 
   6   6   6        0.00        3.07      5.35 o 
   7   6   6       11.67       23.50      5.85 o 
   8   6   6        1.54        7.07      5.38 o 
   9   6   6        0.76        5.44      5.44 o 
  -9   7   6       15.84       15.56      6.60 o 
  -8   7   6       26.68       26.69      7.63 o 
  -7   7   6       18.85       21.28      6.95 o 
  -6   7   6        2.84        4.79      6.81 o 
  -5   7   6        0.15        7.80      7.80 o 
  -4   7   6       12.90       22.84      7.38 o 
  -3   7   6        7.71        2.80      7.57 o 
  -2   7   6       56.26       68.67      8.09 o 
  -1   7   6       34.01       38.07      7.77 o 
   0   7   6        1.65       11.11      4.24 o 
   1   7   6        1.26        0.54      5.68 o 
   2   7   6       22.10       37.77      7.49 o 
   3   7   6       38.38       58.05      7.73 o 
   4   7   6       23.39       21.09      7.43 o 
   5   7   6        6.46        9.64      6.47 o 
   6   7   6       18.25       13.29      6.87 o 
   7   7   6        1.50        5.83      4.74 o 
  -5   8   6        2.79        5.13      5.70 o 
  -4   8   6       20.80        9.54      7.04 o 
  -3   8   6       29.21       28.10      7.36 o 
  -2   8   6       29.17       29.68      6.66 o 
  -1   8   6       14.35       10.95      6.19 o 
   0   8   6        4.34        0.75      4.39 o 
   1   8   6        6.90        9.66      5.71 o 
   2   8   6        6.31        7.04      6.09 o 
   3   8   6       32.61       27.43      7.02 o 
 -15   0   7        6.22       15.56     11.20 o 
 -13   0   7      305.93      317.49     21.48 o 
 -11   0   7      103.25       95.48     12.97 o 
  -9   0   7      170.84      148.03     15.00 o 
  -7   0   7      621.20      614.30     17.41 o 
  -5   0   7        7.55        3.65      3.88 o 
  -3   0   7      447.74      412.73     10.50 o 
  -1   0   7      298.66      351.30      6.35 o 
   1   0   7     1967.92     2105.48     17.80 o 
   3   0   7        4.97        4.11      2.18 o 
   5   0   7       82.88       71.42      6.01 o 
   7   0   7       22.80       16.67      3.24 o 
   9   0   7        3.38        1.60      2.93 o 
  11   0   7       20.36       21.18      4.02 o 
  13   0   7        0.41        1.81      2.43 o 
 -16   1   7        4.58        6.54     12.25 o 
 -15   1   7       14.63        3.18     11.34 o 
 -14   1   7       45.39       63.45     14.93 o 
 -13   1   7        1.15       11.76     11.76 o 
 -12   1   7       45.90       17.06     13.26 o 
 -11   1   7        1.56        5.29      9.13 o 
 -10   1   7       58.47       79.16     10.21 o 
  -9   1   7       10.84       18.69      5.33 o 
  -8   1   7       10.59       21.21      5.46 o 
  -7   1   7     1917.32     1912.83     29.55 o 
  -6   1   7       66.88       67.94      6.42 o 
  -5   1   7       38.87       40.77      5.62 o 
  -4   1   7       67.74       78.18      6.45 o 
  -3   1   7       52.00       40.24      4.81 o 
  -2   1   7       40.99       54.06      4.49 o 
  -1   1   7        7.52        4.44      3.35 o 
   0   1   7      166.64      209.25      5.19 o 
   1   1   7      101.12       91.72      5.65 o 
   2   1   7      671.23      665.73     14.17 o 
   3   1   7       79.87      100.65      6.47 o 
   4   1   7      327.60      348.67      3.48 o 
   5   1   7       22.90       23.78      3.29 o 
   6   1   7       43.52       36.98      4.76 o 
   7   1   7       10.45       13.82      4.08 o 
   8   1   7        0.93        3.32      3.32 o 
   9   1   7       56.37       55.36      5.24 o 
  10   1   7       43.27       40.52      5.02 o 
  11   1   7        7.86        7.14      3.06 o 
  12   1   7       15.80        4.06      2.51 o 
  13   1   7        3.18        2.01      2.48 o 
 -16   2   7        7.67       13.22     13.22 o 
 -15   2   7        0.23        0.00     10.56 o 
 -14   2   7        6.25        3.92     10.45 o 
 -13   2   7       22.44       26.91     10.89 o 
 -12   2   7       17.26       17.75     10.48 o 
 -11   2   7       26.60       18.89     10.80 o 
 -10   2   7      115.48      128.86     12.58 o 
  -9   2   7        0.63        2.91      6.72 o 
  -8   2   7       19.14       25.70      6.63 o 
  -7   2   7       95.31       93.32      8.32 o 
  -6   2   7      454.53      420.68     14.59 o 
  -5   2   7        5.18        2.93      4.84 o 
  -4   2   7       33.81       29.27      6.88 o 
  -3   2   7       49.12       33.71      4.66 o 
  -2   2   7      317.33      299.50      7.42 o 
  -1   2   7        0.17        0.51      3.40 o 
   0   2   7       87.41      104.92      4.18 o 
   1   2   7        1.72        0.33      3.64 o 
   2   2   7       30.64       28.77      5.67 o 
   3   2   7      413.65      463.23     14.28 o 
   4   2   7       96.49      116.29      3.55 o 
   5   2   7       35.69       27.36      4.96 o 
   6   2   7       80.03       74.65      3.23 o 
   7   2   7        0.01        0.67      3.50 o 
   8   2   7       82.15       64.82      6.31 o 
   9   2   7      246.16      261.95     10.14 o 
  10   2   7        0.08        3.89      3.89 o 
  11   2   7        6.19        6.14      3.37 o 
  12   2   7        4.30        0.26      2.75 o 
  13   2   7        0.32        0.49      2.79 o 
 -15   3   7        0.11        8.57     11.06 o 
 -14   3   7       10.50       11.10     11.10 o 
 -13   3   7       19.97       34.15     10.78 o 
 -12   3   7       21.90       36.48     10.46 o 
 -11   3   7      115.78       80.21     11.84 o 
 -10   3   7       24.70       15.04      8.24 o 
  -9   3   7        4.42        1.16      7.03 o 
  -8   3   7       94.44      122.47      8.66 o 
  -7   3   7       20.16       36.07      6.83 o 
  -6   3   7       11.85       11.27      4.53 o 
  -5   3   7        4.36        2.46      5.47 o 
  -4   3   7        0.64        2.90      4.12 o 
  -3   3   7       51.02       57.64      3.71 o 
  -2   3   7      204.14      191.52      9.14 o 
  -1   3   7      224.13      169.06      8.25 o 
   0   3   7        3.58       13.09      3.07 o 
   1   3   7      248.52      280.41     10.24 o 
   2   3   7       45.22       47.30      5.17 o 
   3   3   7      209.60      225.73      9.95 o 
   4   3   7       12.86       12.17      4.98 o 
   5   3   7      137.34      154.01      3.68 o 
   6   3   7       99.94      111.66      8.24 o 
   7   3   7       40.19       32.29      3.83 o 
   8   3   7      150.90      143.46      8.84 o 
   9   3   7       16.47       29.54      4.63 o 
  10   3   7       10.34        2.89      4.28 o 
  11   3   7        7.70       11.83      2.91 o 
  12   3   7        1.24        3.30      2.60 o 
 -14   4   7        0.17        5.74      7.66 o 
 -13   4   7       27.84       21.68      9.90 o 
 -12   4   7        1.60        0.74      8.43 o 
 -11   4   7       41.31       58.72     10.63 o 
 -10   4   7       12.06        6.65      6.80 o 
  -9   4   7       25.65       33.95      7.74 o 
  -8   4   7       12.23       23.07      6.59 o 
  -7   4   7        0.63        5.37      6.09 o 
  -6   4   7       64.30       75.06      7.07 o 
  -5   4   7       22.64       33.67      7.06 o 
  -4   4   7      109.71      137.88      7.31 o 
  -3   4   7      158.69      178.94     10.07 o 
  -2   4   7      108.94      120.03      8.35 o 
  -1   4   7       74.86       99.24      7.59 o 
   0   4   7        6.34        5.09      3.46 o 
   1   4   7        6.05        8.14      4.35 o 
   2   4   7        1.79        2.65      4.21 o 
   3   4   7       11.80       23.52      6.32 o 
   4   4   7        0.17        4.64      5.14 o 
   5   4   7      110.06      123.99      9.18 o 
   6   4   7       28.58       37.94      5.31 o 
   7   4   7        0.03        5.19      5.19 o 
   8   4   7       94.59       80.26      8.07 o 
   9   4   7        0.08        4.09      3.97 o 
  10   4   7        5.99        5.85      3.36 o 
  11   4   7        2.49        4.60      3.23 o 
  12   4   7        3.67        6.14      2.87 o 
 -13   5   7        4.93       12.34      7.68 o 
 -12   5   7       70.93       51.09     10.86 o 
 -11   5   7        7.24        9.01      9.01 o 
 -10   5   7       23.78        8.95      8.95 o 
  -9   5   7        1.46        5.80      8.24 o 
  -8   5   7        5.01        3.73      7.56 o 
  -7   5   7       40.26       47.12      9.47 o 
  -6   5   7       71.91       77.80      9.85 o 
  -5   5   7        1.48       13.00      7.10 o 
  -4   5   7       80.40       75.51      8.69 o 
  -3   5   7        2.52        3.78      5.83 o 
  -2   5   7       19.51        9.02      6.50 o 
  -1   5   7        0.37       10.20      5.54 o 
   0   5   7      213.91      115.76     80.84 o 
   1   5   7        0.48        1.33      5.12 o 
   2   5   7       12.89        8.34      6.41 o 
   3   5   7        4.49        3.73      6.88 o 
   4   5   7        2.12        0.00      6.33 o 
   5   5   7       87.08      114.83      9.77 o 
   6   5   7       26.35       17.55      6.77 o 
   7   5   7        7.72       16.17      5.67 o 
   8   5   7       33.70       34.90      6.57 o 
   9   5   7        4.26        7.22      4.62 o 
  10   5   7        3.13        2.52      4.45 o 
 -11   6   7       26.67       18.10      8.35 o 
 -10   6   7        4.20        6.57      7.27 o 
  -9   6   7       12.79       10.41      7.18 o 
  -8   6   7       24.53       18.62      8.14 o 
  -7   6   7        0.10        2.49      7.81 o 
  -6   6   7        4.29        6.21      6.90 o 
  -5   6   7        5.34        9.56      6.50 o 
  -4   6   7        7.08        9.74      6.09 o 
  -3   6   7       14.20       22.01      6.71 o 
  -2   6   7        4.09        3.13      5.79 o 
  -1   6   7        8.37       18.78      7.23 o 
   0   6   7       15.90       19.12      5.54 o 
   1   6   7       11.07       14.65      6.66 o 
   2   6   7        9.17       18.45      6.86 o 
   3   6   7       77.24       88.66      7.47 o 
   4   6   7       10.76        9.66      6.46 o 
   5   6   7        4.18       12.84      5.70 o 
   6   6   7        0.16        6.43      6.43 o 
   7   6   7        0.89        5.44      5.44 o 
   8   6   7        6.00       16.35      5.53 o 
   9   6   7        0.83        9.01      4.45 o 
  -9   7   7        0.69        2.49      6.93 o 
  -8   7   7       14.27       32.54      7.24 o 
  -7   7   7        0.56        7.68      7.68 o 
  -6   7   7        0.07        2.47      5.98 o 
  -5   7   7        0.60        4.36      6.55 o 
  -4   7   7        0.09        6.02      6.52 o 
  -3   7   7       21.15       15.93      6.78 o 
  -2   7   7        0.01        6.33      6.33 o 
  -1   7   7       25.62       11.96      7.08 o 
   0   7   7       37.80       31.70      5.32 o 
   1   7   7       10.00        3.19      5.71 o 
   2   7   7       18.32       20.87      7.51 o 
   3   7   7       12.80        6.44      6.44 o 
   4   7   7        0.21        6.54      6.95 o 
   5   7   7        0.37        3.23      5.71 o 
   6   7   7        5.19        6.52      5.79 o 
  -4   8   7        0.79        7.86      7.86 o 
  -3   8   7       23.10       23.53      7.09 o 
  -2   8   7       10.32        3.74      6.81 o 
  -1   8   7       67.45       57.39      8.36 o 
   0   8   7       11.19        5.41      4.79 o 
   1   8   7       18.07       19.00      7.04 o 
   2   8   7       22.82        5.67      5.67 o 
 -16   0   8        0.45        6.49     11.86 o 
 -14   0   8       58.27       75.44     16.98 o 
 -12   0   8       87.98      122.21     15.60 o 
 -10   0   8      326.21      358.75     17.79 o 
  -8   0   8      103.16      103.20      9.34 o 
  -6   0   8      645.06      691.49     19.91 o 
  -4   0   8      106.38       91.63      6.28 o 
  -2   0   8       80.95       69.17      9.37 o 
   0   0   8      322.35      326.96      5.26 o 
   2   0   8      617.45      632.62     10.86 o 
   4   0   8       60.18       41.76      4.33 o 
   6   0   8       45.20       45.04      6.06 o 
   8   0   8       65.50       64.18      3.81 o 
  10   0   8       50.82       38.31      2.85 o 
  12   0   8        2.58        0.25      2.51 o 
 -16   1   8        2.81        7.80     12.20 o 
 -15   1   8        5.24       11.05     12.05 o 
 -14   1   8        9.45        6.36     14.06 o 
 -13   1   8        1.20       12.83     12.83 o 
 -12   1   8        7.35       11.75     11.07 o 
 -11   1   8       15.92       31.30     11.13 o 
 -10   1   8       11.27       12.91      8.06 o 
  -9   1   8       17.46       14.73      8.12 o 
  -8   1   8        8.06        1.00      6.27 o 
  -7   1   8        1.58        8.04      5.54 o 
  -6   1   8        1.10        2.49      4.44 o 
  -5   1   8      667.15      701.63     17.28 o 
  -4   1   8      433.32      426.25     14.50 o 
  -3   1   8     1511.85     1535.35     21.83 o 
  -2   1   8     4569.40     4767.01     35.17 o 
  -1   1   8     1715.76     1726.17     19.95 o 
   0   1   8      719.98      679.09     13.05 o 
   1   1   8      120.77      111.55      6.62 o 
   2   1   8      286.69      259.28      9.59 o 
   3   1   8      179.32      194.91      8.65 o 
   4   1   8      180.52      229.97      9.05 o 
   5   1   8        2.02        0.58      3.16 o 
   6   1   8      137.15      108.81      6.64 o 
   7   1   8       37.07       34.70      4.31 o 
   8   1   8       60.69       64.51      3.58 o 
   9   1   8      135.69      128.20      3.56 o 
  10   1   8       57.51       67.19      3.33 o 
  11   1   8        0.25        0.24      2.88 o 
  12   1   8        9.65        1.76      3.10 o 
  13   1   8        0.78        0.70      2.62 o 
 -15   2   8        3.77        8.55     10.29 o 
 -14   2   8        8.97       20.67     11.44 o 
 -13   2   8        0.04       23.22      9.47 o 
 -12   2   8        0.31       20.38      8.88 o 
 -11   2   8       14.74       15.14      9.58 o 
 -10   2   8       61.97       64.73     10.25 o 
  -9   2   8       93.86      105.73     10.58 o 
  -8   2   8       39.77       45.67      8.61 o 
  -7   2   8       33.27       24.84      7.15 o 
  -6   2   8     1099.61     1224.44     25.15 o 
  -5   2   8      201.77      232.47     10.97 o 
  -4   2   8      221.63      220.23     11.21 o 
  -3   2   8      743.30      761.56     16.36 o 
  -2   2   8     2690.25     2719.37     28.84 o 
  -1   2   8     4195.66     4292.50     34.92 o 
   0   2   8     1145.21     1101.83     34.35 o 
   1   2   8      962.38     1041.97     17.81 o 
   2   2   8      174.86      213.17      9.22 o 
   3   2   8       35.54       37.91      3.63 o 
   4   2   8      139.02      177.86      8.64 o 
   5   2   8       24.83       22.22      4.38 o 
   6   2   8        2.67        0.57      4.26 o 
   7   2   8       27.53       41.72      5.40 o 
   8   2   8      106.64       88.07      6.52 o 
   9   2   8       93.34      109.56      3.52 o 
  10   2   8        4.65        3.50      3.50 o 
  11   2   8        7.23        0.57      2.69 o 
  12   2   8        0.61        2.57      2.57 o 
 -15   3   8        0.13       16.60     10.16 o 
 -14   3   8       17.19       11.46     11.46 o 
 -13   3   8        3.68        6.29      9.24 o 
 -12   3   8       32.45        5.10     11.37 o 
 -11   3   8        2.67        3.11      9.49 o 
 -10   3   8        0.63        8.31      7.00 o 
  -9   3   8       33.11       23.24      7.40 o 
  -8   3   8      170.66      164.05     11.59 o 
  -7   3   8        0.77        6.24      5.10 o 
  -6   3   8       20.77        0.95      5.93 o 
  -5   3   8        3.75        0.78      5.48 o 
  -4   3   8        6.17       14.52      5.24 o 
  -3   3   8       15.98        0.36      4.85 o 
  -2   3   8        7.07        1.67      3.95 o 
  -1   3   8      184.08      200.38      9.31 o 
   0   3   8        1.63       10.34      2.96 o 
   1   3   8       23.42       23.50      4.32 o 
   2   3   8       38.74       46.98      5.61 o 
   3   3   8       75.12       56.90      4.05 o 
   4   3   8       22.17       28.60      5.22 o 
   5   3   8      173.50      174.34      4.12 o 
   6   3   8        7.61        8.44      5.31 o 
   7   3   8       66.71       73.58      4.64 o 
   8   3   8       26.75       28.56      3.70 o 
   9   3   8        0.24        0.35      3.46 o 
  10   3   8        2.13        1.54      3.19 o 
  11   3   8        4.08        3.07      3.61 o 
  12   3   8        2.25        6.48      2.89 o 
 -14   4   8       23.99        8.49     10.95 o 
 -13   4   8       56.13       65.71     11.69 o 
 -12   4   8       31.49        7.16     10.63 o 
 -11   4   8      177.29      181.78     14.63 o 
 -10   4   8        0.06        4.87      7.13 o 
  -9   4   8       47.54       46.05      9.74 o 
  -8   4   8       28.46       19.43      7.50 o 
  -7   4   8       58.62       37.36      9.02 o 
  -6   4   8       56.46       54.84      8.96 o 
  -5   4   8      211.44      207.08     12.32 o 
  -4   4   8       31.24       34.34      7.43 o 
  -3   4   8       55.40       63.35      7.35 o 
  -2   4   8      104.46       77.89     10.20 o 
  -1   4   8      231.64      234.28      9.36 o 
   0   4   8       73.10       83.57     59.86 o 
   1   4   8        0.08        3.55      4.26 o 
   2   4   8       22.89       20.30      5.88 o 
   3   4   8       19.74       10.68      7.27 o 
   4   4   8        4.58        1.72      5.28 o 
   5   4   8        0.02        5.50      5.50 o 
   6   4   8      212.35      215.04     11.31 o 
   7   4   8       21.83        5.68      5.25 o 
   8   4   8       14.63       13.00      4.66 o 
   9   4   8        8.63        1.38      3.80 o 
  10   4   8        0.25        4.26      4.26 o 
  11   4   8        0.51        1.11      2.91 o 
 -13   5   8       31.08       20.22      9.75 o 
 -12   5   8       61.86       45.47     10.35 o 
 -11   5   8       43.60       44.04     10.53 o 
 -10   5   8       23.96       20.75      7.76 o 
  -9   5   8        6.71       14.74      6.88 o 
  -8   5   8       58.23       43.89      8.29 o 
  -7   5   8       21.00       35.25      9.40 o 
  -6   5   8      145.73      177.20     10.87 o 
  -5   5   8        0.58       13.04      6.92 o 
  -4   5   8      191.10      199.93     12.98 o 
  -3   5   8        8.63        2.45      7.66 o 
  -2   5   8       25.20       48.61      7.98 o 
  -1   5   8        5.02       10.35      6.28 o 
   0   5   8        0.00        0.50      3.88 o 
   1   5   8        2.00        3.28      5.38 o 
   2   5   8      237.02      281.98     11.55 o 
   3   5   8       57.51       72.90      5.43 o 
   4   5   8        0.44        2.99      5.67 o 
   5   5   8        9.03        5.06      7.19 o 
   6   5   8        2.32        5.45      5.45 o 
   7   5   8       15.84        2.27      4.75 o 
   8   5   8        0.12        4.85      4.85 o 
   9   5   8        2.49        8.72      4.25 o 
  10   5   8        0.28        3.01      3.31 o 
 -11   6   8        0.27        7.01      7.01 o 
 -10   6   8        0.00        0.65      7.38 o 
  -9   6   8       27.27       13.51      8.99 o 
  -8   6   8        0.34        2.69      8.44 o 
  -7   6   8      117.56       94.05     10.95 o 
  -6   6   8        4.47       13.60      6.79 o 
  -5   6   8        6.04       24.29      7.22 o 
  -4   6   8       23.49        6.72      8.33 o 
  -3   6   8        6.85        7.85      6.49 o 
  -2   6   8       38.44       31.94      5.92 o 
  -1   6   8       16.97       12.19      7.39 o 
   0   6   8        5.71        1.10      3.72 o 
   1   6   8       40.45       25.34      7.66 o 
   2   6   8        0.45        1.65      6.19 o 
   3   6   8        2.30        3.80      6.07 o 
   4   6   8        2.22        4.36      5.97 o 
   5   6   8       13.21       22.70      5.49 o 
   6   6   8        0.02        1.56      5.88 o 
   7   6   8        3.12        0.95      5.69 o 
   8   6   8        0.03        1.35      4.46 o 
  -8   7   8        1.54        6.47      7.49 o 
  -7   7   8        5.87        7.77      7.88 o 
  -6   7   8        5.60        3.85      7.93 o 
  -5   7   8        0.80        1.90      7.54 o 
  -4   7   8       11.18        1.23      6.97 o 
  -3   7   8        8.41       16.38      6.35 o 
  -2   7   8        1.20        5.14      6.17 o 
  -1   7   8        4.52        7.80      6.62 o 
   0   7   8        8.98        6.33      4.97 o 
   1   7   8       16.18       18.72      6.28 o 
   2   7   8        0.02        6.54      6.54 o 
   3   7   8       34.63       55.21      8.01 o 
   4   7   8        0.01        0.57      5.88 o 
   5   7   8        9.11       13.40      6.57 o 
  -2   8   8        8.74       13.60      6.17 o 
  -1   8   8        1.76       10.13      5.89 o 
 -15   0   9        0.51        5.60     12.47 o 
 -13   0   9      209.51      208.26     19.30 o 
 -11   0   9       63.93       53.58     11.35 o 
  -9   0   9       54.50       60.31     10.91 o 
  -7   0   9       35.62       23.52      6.78 o 
  -5   0   9      656.84      668.90     18.08 o 
  -3   0   9      315.88      285.67     10.34 o 
  -1   0   9      533.87      450.62     12.23 o 
   1   0   9       63.38       94.00      5.55 o 
   3   0   9        0.15        1.35      3.24 o 
   5   0   9        9.65        8.50      4.80 o 
   7   0   9        0.05        3.40      3.40 o 
   9   0   9        6.39        3.53      3.53 o 
  11   0   9        1.39        2.04      2.52 o 
 -15   1   9        2.52       18.42     12.46 o 
 -14   1   9       12.00       15.52     15.52 o 
 -13   1   9       47.38       38.45     15.14 o 
 -12   1   9       22.03       20.91     12.54 o 
 -11   1   9      303.86      293.83     19.73 o 
 -10   1   9      123.51      130.83     14.01 o 
  -9   1   9        3.15        2.62      7.04 o 
  -8   1   9       79.98       77.93      8.75 o 
  -7   1   9      169.59      189.13     12.24 o 
  -6   1   9        3.83       14.58      5.64 o 
  -5   1   9       68.85       67.25      7.64 o 
  -4   1   9      374.43      371.30     13.14 o 
  -3   1   9        0.01        3.39      4.20 o 
  -2   1   9        3.78        0.53      3.89 o 
  -1   1   9       35.54       46.31      4.66 o 
   0   1   9      116.19      136.92      4.22 o 
   1   1   9        3.27        4.41      5.11 o 
   2   1   9       41.17       31.54      4.53 o 
   3   1   9        2.56        2.94      3.24 o 
   4   1   9      130.93      162.20      6.39 o 
   5   1   9       11.05       23.62      4.43 o 
   6   1   9        7.80        6.58      3.81 o 
   7   1   9       32.99       26.41      4.55 o 
   8   1   9       54.17       70.92      4.72 o 
   9   1   9        1.95        3.64      3.88 o 
  10   1   9        0.27        2.37      3.27 o 
  11   1   9        0.46        6.89      2.57 o 
  12   1   9        0.10        1.59      2.10 o 
 -15   2   9        0.69       12.38     12.38 o 
 -14   2   9        3.75        2.10     12.93 o 
 -13   2   9        5.48        3.02     11.98 o 
 -12   2   9       41.43       69.01     13.44 o 
 -11   2   9      208.93      199.80     16.40 o 
 -10   2   9        0.03        0.72      8.82 o 
  -9   2   9       30.25       12.47      7.91 o 
  -8   2   9       19.96       21.02      8.34 o 
  -7   2   9      110.93      102.30     10.04 o 
  -6   2   9       90.52       85.56      9.50 o 
  -5   2   9        0.25        8.20      5.71 o 
  -4   2   9       75.42       88.84      7.02 o 
  -3   2   9       12.03        1.02      4.79 o 
  -2   2   9      331.21      333.56     11.51 o 
  -1   2   9       62.21       60.16      6.00 o 
   0   2   9      292.20      327.53     10.33 o 
   1   2   9        1.87        7.22      3.97 o 
   2   2   9       49.67       45.59      6.23 o 
   3   2   9        7.09        0.72      3.95 o 
   4   2   9        1.24        6.66      4.66 o 
   5   2   9      169.29      169.15      9.37 o 
   6   2   9        2.44        5.50      3.92 o 
   7   2   9        0.10        3.87      4.06 o 
   8   2   9       27.81       24.45      5.06 o 
   9   2   9       19.70        8.18      3.82 o 
  10   2   9       14.52        8.14      3.94 o 
  11   2   9        5.67       10.20      3.25 o 
  12   2   9        0.00        2.22      2.22 o 
 -14   3   9       12.78       10.85     10.47 o 
 -13   3   9        6.58       15.17     11.23 o 
 -12   3   9        0.27       15.05      8.90 o 
 -11   3   9        0.29        6.54      9.89 o 
 -10   3   9        1.48        0.78      7.74 o 
  -9   3   9        8.35        8.83      8.83 o 
  -8   3   9       10.35        6.13      6.96 o 
  -7   3   9        1.21       17.27      6.25 o 
  -6   3   9        9.53        6.21      6.31 o 
  -5   3   9        7.61        0.40      6.75 o 
  -4   3   9       30.75       34.38      6.47 o 
  -3   3   9       42.77       26.14      5.97 o 
  -2   3   9        0.34        4.15      3.97 o 
  -1   3   9        2.95        4.63      3.86 o 
   0   3   9       84.22       35.52     27.82 o 
   1   3   9        0.27        3.51      4.37 o 
   2   3   9       41.47       43.13      6.22 o 
   3   3   9        3.54        1.13      3.93 o 
   4   3   9        0.73        3.05      4.52 o 
   5   3   9       87.76       91.36      5.14 o 
   6   3   9        8.63        3.01      4.72 o 
   7   3   9       31.31       27.32      4.18 o 
   8   3   9        0.52        1.02      3.52 o 
   9   3   9       12.86        2.44      3.74 o 
  10   3   9       13.26        9.93      3.97 o 
  11   3   9        9.36        1.58      2.94 o 
 -14   4   9        1.91       10.18     10.18 o 
 -13   4   9       12.39       19.77      9.12 o 
 -12   4   9        0.33        3.31      9.62 o 
 -11   4   9       22.06       18.19     10.20 o 
 -10   4   9        5.57        4.32      8.83 o 
  -9   4   9       11.13       10.94      8.97 o 
  -8   4   9      107.78      113.49     11.52 o 
  -7   4   9       72.29      105.69     11.08 o 
  -6   4   9       29.70       45.88      8.20 o 
  -5   4   9      230.12      230.00     13.24 o 
  -4   4   9       48.87       43.56      7.79 o 
  -3   4   9       10.33       12.79      4.97 o 
  -2   4   9       60.46       51.02      7.05 o 
  -1   4   9       49.94       59.81      6.83 o 
   0   4   9       20.80       38.37      4.52 o 
   1   4   9       54.93       79.00      7.86 o 
   2   4   9        3.79        9.98      4.49 o 
   3   4   9       31.08       33.29      5.95 o 
   4   4   9       29.47       31.65      7.15 o 
   5   4   9       89.40       84.68      5.20 o 
   6   4   9        8.35        6.89      4.45 o 
   7   4   9        1.63        0.79      4.70 o 
   8   4   9        1.17        1.83      4.26 o 
   9   4   9        2.08        2.32      3.66 o 
  10   4   9        0.06        4.20      3.30 o 
 -12   5   9        8.74        8.45      9.23 o 
 -11   5   9       30.17       13.98      9.94 o 
 -10   5   9       14.71       14.47      8.54 o 
  -9   5   9        1.87        9.82      7.54 o 
  -8   5   9       36.82       37.23      9.25 o 
  -7   5   9        3.96       14.29      7.04 o 
  -6   5   9       74.87       93.44     10.69 o 
  -5   5   9       22.78       24.08      9.18 o 
  -4   5   9      497.76      547.52     19.72 o 
  -3   5   9       27.25       15.91      9.51 o 
  -2   5   9      440.65      457.42     17.56 o 
  -1   5   9      167.43      170.24     11.14 o 
   0   5   9      133.09      108.75     77.12 o 
   1   5   9       15.22       14.54      7.04 o 
   2   5   9        1.38        3.57      5.51 o 
   3   5   9        0.17        1.02      6.05 o 
   4   5   9        0.57        0.87      6.05 o 
   5   5   9        0.00        0.53      5.95 o 
   6   5   9        0.00        5.68      5.68 o 
   7   5   9        1.91        1.78      5.26 o 
   8   5   9       19.59        3.24      4.42 o 
   9   5   9        0.10        1.43      4.26 o 
 -10   6   9       20.64       10.50      9.51 o 
  -9   6   9       97.83      127.64     10.59 o 
  -8   6   9        4.78       16.70      8.70 o 
  -7   6   9       10.41       27.91      7.98 o 
  -6   6   9        5.79       23.03      8.42 o 
  -5   6   9       19.00       11.76      7.18 o 
  -4   6   9       15.87       18.76      8.28 o 
  -3   6   9       31.97       32.97      7.26 o 
  -2   6   9        4.00        3.99      5.91 o 
  -1   6   9        6.34        9.49      6.62 o 
   0   6   9        2.01        4.18     10.24 o 
   1   6   9        4.04        3.92      6.17 o 
   2   6   9        2.75        4.45      7.41 o 
   3   6   9        1.82        0.56      6.49 o 
   4   6   9        1.87        5.62      6.69 o 
   5   6   9        4.79        4.36      7.02 o 
   6   6   9        1.58       13.12      5.26 o 
   7   6   9       10.59       18.59      5.27 o 
  -7   7   9        3.10       10.65      6.43 o 
  -6   7   9        0.47        1.31      7.65 o 
  -5   7   9        2.87        3.94      7.37 o 
  -4   7   9        3.56        2.51      7.02 o 
  -3   7   9        3.36        1.20      6.49 o 
  -2   7   9        3.89        1.79      7.29 o 
  -1   7   9        4.00        2.90      6.64 o 
   0   7   9        0.55        4.78      4.78 o 
   1   7   9        0.03        1.73      6.76 o 
   2   7   9        1.19        1.17      5.57 o 
   3   7   9        1.80        5.58      6.48 o 
   4   7   9        3.54        7.79      5.69 o 
 -14   0  10      133.97       91.01     20.00 o 
 -12   0  10      627.65      648.86     29.99 o 
 -10   0  10       50.98       50.07     11.71 o 
  -8   0  10       43.03       39.79      8.67 o 
  -6   0  10       17.16       27.49      6.25 o 
  -4   0  10      481.33      545.52     17.89 o 
  -2   0  10       63.77       72.72      6.73 o 
   0   0  10       15.67        8.37      2.68 o 
   2   0  10       77.31       81.97      5.94 o 
   4   0  10      106.27      105.45      6.80 o 
   6   0  10       62.43       71.92      5.33 o 
   8   0  10       17.03       10.85      3.24 o 
  10   0  10       38.62       33.04      3.94 o 
  12   0  10        0.25        0.00      2.17 o 
 -15   1  10        1.86       11.88     14.42 o 
 -14   1  10        1.42        8.13     14.17 o 
 -13   1  10      216.68      178.50     22.05 o 
 -12   1  10       14.40       22.28     13.70 o 
 -11   1  10      659.71      737.42     30.91 o 
 -10   1  10      110.26      100.17     13.97 o 
  -9   1  10       51.28       49.46     11.41 o 
  -8   1  10        9.74        7.53      7.83 o 
  -7   1  10        3.33        8.89      6.50 o 
  -6   1  10      491.89      479.60     19.72 o 
  -5   1  10       69.84       58.63      8.69 o 
  -4   1  10        0.33        5.12      5.12 o 
  -3   1  10      108.70      125.58      6.38 o 
  -2   1  10        4.84       14.43      3.64 o 
  -1   1  10        0.09        1.09      4.07 o 
   0   1  10        5.95        1.81      2.67 o 
   1   1  10       14.72        9.84      4.75 o 
   2   1  10       96.33       97.70      8.96 o 
   3   1  10        3.43        3.21      4.08 o 
   4   1  10       85.35      119.80      7.69 o 
   5   1  10      101.96      107.76      7.26 o 
   6   1  10        5.25       10.72      4.06 o 
   7   1  10        0.01        5.45      3.26 o 
   8   1  10        5.51        5.51      3.90 o 
   9   1  10        5.48       12.08      3.64 o 
  10   1  10        2.91        5.11      2.82 o 
  11   1  10        0.56        3.05      3.05 o 
 -15   2  10        0.27       12.44     12.44 o 
 -14   2  10        6.35        7.77     12.28 o 
 -13   2  10       49.04       42.44     14.62 o 
 -12   2  10       98.52       85.58     15.68 o 
 -11   2  10       43.91       46.78     13.57 o 
 -10   2  10        2.36       23.67      8.40 o 
  -9   2  10      164.65      195.14     15.08 o 
  -8   2  10       88.58       83.04     10.67 o 
  -7   2  10      146.14      177.27     12.29 o 
  -6   2  10       68.23      106.28     10.06 o 
  -5   2  10      104.62      104.21     11.17 o 
  -4   2  10      137.11      133.01      9.38 o 
  -3   2  10      171.56      135.23      8.69 o 
  -2   2  10      104.03       97.30      6.96 o 
  -1   2  10      139.33      115.21      7.46 o 
   0   2  10        2.88        2.14      3.57 o 
   1   2  10       20.15        8.67      3.86 o 
   2   2  10       22.89       43.84      4.15 o 
   3   2  10       64.13       77.15      5.42 o 
   4   2  10        1.42        0.36      4.63 o 
   5   2  10       57.73       67.20      4.26 o 
   6   2  10        0.08        4.50      4.50 o 
   7   2  10       12.49       22.34      4.61 o 
   8   2  10        1.56        5.79      4.30 o 
   9   2  10        3.09        4.56      3.57 o 
  10   2  10        2.82        2.56      2.65 o 
  11   2  10        0.55        1.20      2.42 o 
 -14   3  10        9.91        9.20     13.55 o 
 -13   3  10       11.45        2.96     12.12 o 
 -12   3  10        0.03       10.82     10.82 o 
 -11   3  10        0.20       10.76     10.76 o 
 -10   3  10        3.10        5.38      9.91 o 
  -9   3  10      106.92       81.40     12.24 o 
  -8   3  10      113.78      150.21     12.19 o 
  -7   3  10       34.87       26.23      8.02 o 
  -6   3  10      114.96      149.99     11.10 o 
  -5   3  10        3.39        4.61      5.39 o 
  -4   3  10        0.34       12.74      5.81 o 
  -3   3  10        7.21        1.79      5.67 o 
  -2   3  10       14.00       26.46      5.56 o 
  -1   3  10       93.79       88.81      7.64 o 
   0   3  10        1.07        1.37      3.01 o 
   1   3  10       11.79        0.81      4.49 o 
   2   3  10       68.94       78.14      4.90 o 
   3   3  10        0.47        0.83      4.81 o 
   4   3  10       29.39       41.54      4.30 o 
   5   3  10        0.56        3.56      5.48 o 
   6   3  10       44.29       44.80      7.63 o 
   7   3  10       51.07       61.14      4.13 o 
   8   3  10       18.99       15.25      4.85 o 
   9   3  10       17.17        8.28      3.89 o 
  10   3  10       10.42        0.00      2.96 o 
 -13   4  10        1.02       10.81     10.81 o 
 -12   4  10        4.54       15.51      8.65 o 
 -11   4  10        4.22        8.88      8.88 o 
 -10   4  10        0.00        0.76      8.35 o 
  -9   4  10        1.98        7.92      7.41 o 
  -8   4  10      153.86      173.12     13.56 o 
  -7   4  10      106.79       99.31     12.33 o 
  -6   4  10       56.43       39.87     12.04 o 
  -5   4  10      205.36      198.82     12.99 o 
  -4   4  10        7.10       14.68      6.15 o 
  -3   4  10       26.78       28.40      6.83 o 
  -2   4  10       56.72       44.12      8.00 o 
  -1   4  10       97.42      112.20      9.51 o 
   0   4  10       60.93       48.39      6.28 o 
   1   4  10        5.73       11.97      5.70 o 
   2   4  10       10.17        3.73      6.07 o 
   3   4  10       80.33       78.80      7.49 o 
   4   4  10        7.10        1.89      5.70 o 
   5   4  10       73.74       67.63      8.24 o 
   6   4  10       13.54       18.56      5.70 o 
   7   4  10       23.85       29.00      6.02 o 
   8   4  10       25.14       31.95      3.91 o 
   9   4  10       14.33        3.50      3.57 o 
 -12   5  10        2.10       15.10      8.75 o 
 -11   5  10        1.51       13.02      8.14 o 
 -10   5  10        5.58        6.03      8.13 o 
  -9   5  10        4.88       16.17      9.67 o 
  -8   5  10       24.59       21.36      7.77 o 
  -7   5  10       17.57        6.20      8.69 o 
  -6   5  10       84.54       96.36     10.03 o 
  -5   5  10      223.32      205.46     14.68 o 
  -4   5  10       44.90       40.38      9.23 o 
  -3   5  10        8.01        3.87      6.47 o 
  -2   5  10      223.88      203.33     13.11 o 
  -1   5  10       97.08       80.92      9.54 o 
   0   5  10       51.74       29.67     31.73 o 
   1   5  10      129.21      155.38     11.41 o 
   2   5  10        0.17        1.60      6.24 o 
   3   5  10       14.28        4.29      5.59 o 
   4   5  10        9.30        3.77      5.99 o 
   5   5  10       29.20       35.17      6.38 o 
   6   5  10        7.26        5.62      5.62 o 
   7   5  10       18.09        4.35      4.09 o 
   8   5  10       13.94        1.55      5.26 o 
 -10   6  10       22.89       15.94      6.58 o 
  -9   6  10        9.31        8.05      9.09 o 
  -8   6  10        2.83        4.38      8.66 o 
  -7   6  10        0.09        9.38      9.38 o 
  -6   6  10        2.32       14.20      6.33 o 
  -5   6  10        0.24        6.82      7.26 o 
  -4   6  10        0.18        3.94      7.03 o 
  -3   6  10        5.15        3.07      8.49 o 
  -2   6  10        3.24        0.62      6.74 o 
  -1   6  10        0.36        4.12      6.70 o 
   0   6  10        0.01        2.72     11.91 o 
   1   6  10        0.92        2.86      6.23 o 
   2   6  10        1.62        0.57      6.48 o 
   3   6  10       15.14        6.54      6.54 o 
   4   6  10        2.77        1.71      6.03 o 
   5   6  10        2.89        4.42      5.85 o 
   6   6  10        5.34        6.06      6.06 o 
  -6   7  10        0.02        2.05      6.90 o 
  -5   7  10        0.06        3.33      6.59 o 
  -4   7  10        0.02        0.00      6.26 o 
  -3   7  10        5.94       11.89      7.20 o 
  -2   7  10        3.06        2.40      6.70 o 
  -1   7  10       13.91       10.13      6.84 o 
   0   7  10        1.57        1.19     12.68 o 
   1   7  10        0.00        2.90      6.70 o 
   2   7  10        6.86       13.26      5.99 o 
   3   7  10        0.56        1.13      6.09 o 
 -15   0  11        2.38        7.13     14.86 o 
 -13   0  11      113.61      102.93     18.81 o 
 -11   0  11       41.01       14.70     14.70 o 
  -9   0  11       92.71       94.40     12.46 o 
  -7   0  11      289.49      312.55     17.27 o 
  -5   0  11       61.89       52.92      6.53 o 
  -3   0  11       30.97       21.84      6.28 o 
  -1   0  11       47.20       48.07      5.79 o 
   1   0  11       69.43       47.53      5.38 o 
   3   0  11      265.07      249.96     10.53 o 
   5   0  11        9.38       25.06      4.22 o 
   7   0  11       13.16       23.30      4.76 o 
   9   0  11       15.38       12.38      3.33 o 
  11   0  11        9.66        5.39      2.74 o 
 -15   1  11        6.36        8.61     15.10 o 
 -14   1  11       80.68       61.62     16.13 o 
 -13   1  11       16.52        2.35     16.18 o 
 -12   1  11        7.15       11.82     12.85 o 
 -11   1  11       28.03       11.83     14.27 o 
 -10   1  11        6.20        6.05     11.07 o 
  -9   1  11       77.18      117.64     11.85 o 
  -8   1  11       13.35        1.42      8.58 o 
  -7   1  11        5.69        5.54      7.67 o 
  -6   1  11        2.94        1.19      6.57 o 
  -5   1  11       64.28       69.71      9.10 o 
  -4   1  11       12.40        5.71      5.26 o 
  -3   1  11       30.30       40.76      5.14 o 
  -2   1  11       37.59       16.09      4.02 o 
  -1   1  11       16.85       21.23      4.34 o 
   0   1  11        0.04        0.06      3.50 o 
   1   1  11      139.72      165.44      9.20 o 
   2   1  11       30.92       24.59      6.97 o 
   3   1  11        3.40        0.77      4.40 o 
   4   1  11       14.73       23.11      4.74 o 
   5   1  11        2.76        2.83      3.66 o 
   6   1  11        0.33        1.04      4.01 o 
   7   1  11       67.93       68.52      6.19 o 
   8   1  11       37.81       23.82      4.77 o 
   9   1  11       16.87       14.48      3.57 o 
  10   1  11        1.32        0.75      2.71 o 
  11   1  11        0.16        0.91      1.97 o 
 -14   2  11       14.67       35.81     12.05 o 
 -13   2  11        0.23        2.19     12.41 o 
 -12   2  11       74.08       67.40     14.61 o 
 -11   2  11       41.02       45.87     13.86 o 
 -10   2  11       67.19       54.90     11.64 o 
  -9   2  11       92.47      109.34     13.88 o 
  -8   2  11        2.81        2.16      7.82 o 
  -7   2  11       13.03        8.82      8.72 o 
  -6   2  11       54.69       41.91      7.47 o 
  -5   2  11       23.93        9.11      6.45 o 
  -4   2  11       12.23        1.81      6.00 o 
  -3   2  11        6.41        4.75      4.85 o 
  -2   2  11       48.63       46.03      4.92 o 
  -1   2  11       37.02       22.84      6.25 o 
   0   2  11       28.04       34.08      4.22 o 
   1   2  11      149.40      150.52     10.58 o 
   2   2  11        5.25       16.31      5.01 o 
   3   2  11       34.73       54.54      4.90 o 
   4   2  11       54.54       65.87      6.81 o 
   5   2  11       12.17        1.07      4.12 o 
   6   2  11      133.29      146.86      9.17 o 
   7   2  11        2.35        0.36      3.79 o 
   8   2  11        4.63        3.40      3.40 o 
   9   2  11       10.00        5.14      3.12 o 
  10   2  11        2.50        2.42      2.42 o 
 -14   3  11        0.73       12.18     12.18 o 
 -13   3  11       18.15       14.21     10.30 o 
 -12   3  11        0.63        1.94     10.72 o 
 -11   3  11       29.14       42.48     11.83 o 
 -10   3  11        1.46       21.15      8.54 o 
  -9   3  11        3.87        5.28      8.71 o 
  -8   3  11       42.38       20.76      9.42 o 
  -7   3  11       37.33       45.96      9.61 o 
  -6   3  11        2.96        1.24      7.01 o 
  -5   3  11       14.14       25.47      7.66 o 
  -4   3  11        0.78        1.59      6.43 o 
  -3   3  11        0.48        3.43      6.45 o 
  -2   3  11      131.60       91.60      9.38 o 
  -1   3  11        3.35        5.56      5.56 o 
   0   3  11        0.00        0.44      3.56 o 
   1   3  11       16.75        5.01      4.71 o 
   2   3  11        5.61        0.84      5.83 o 
   3   3  11        5.75        0.84      4.23 o 
   4   3  11        0.89        5.36      5.36 o 
   5   3  11       27.16       43.10      5.93 o 
   6   3  11       40.04       31.96      5.66 o 
   7   3  11       12.81        4.53      4.53 o 
   8   3  11       19.66       14.14      4.04 o 
   9   3  11        5.53        3.24      3.24 o 
  10   3  11        4.52        2.22      3.09 o 
 -13   4  11        0.03        1.84     10.01 o 
 -12   4  11        2.94        7.12     10.79 o 
 -11   4  11        8.06        6.86      9.74 o 
 -10   4  11        1.21        7.18      7.70 o 
  -9   4  11       11.78        9.83      8.91 o 
  -8   4  11       17.22       23.69      9.25 o 
  -7   4  11       96.66      100.65     12.33 o 
  -6   4  11       42.13       48.07      9.43 o 
  -5   4  11        0.49       16.18      7.03 o 
  -4   4  11        6.19        7.12      7.12 o 
  -3   4  11       13.69       23.16      5.83 o 
  -2   4  11       19.71       33.38      7.29 o 
  -1   4  11       14.61       15.37      6.52 o 
   0   4  11        3.75        2.27      4.13 o 
   1   4  11       77.20       75.68      8.78 o 
   2   4  11        4.65        0.00      6.64 o 
   3   4  11        0.05        2.01      5.42 o 
   4   4  11       13.58       18.34      7.25 o 
   5   4  11        3.66        4.13      5.58 o 
   6   4  11        2.43        0.00      4.68 o 
   7   4  11        1.58        3.43      4.34 o 
   8   4  11        0.71        4.45      4.45 o 
 -11   5  11        1.50       10.38     10.38 o 
 -10   5  11        5.01        3.89      8.11 o 
  -9   5  11        3.91       17.69      8.79 o 
  -8   5  11        4.23       27.74      9.40 o 
  -7   5  11        2.57        0.00      7.39 o 
  -6   5  11        0.10       12.12      7.61 o 
  -5   5  11        9.19        8.78      8.78 o 
  -4   5  11        3.35        5.91      7.12 o 
  -3   5  11        0.00        7.64      7.64 o 
  -2   5  11       28.61       28.51      7.43 o 
  -1   5  11        3.11        4.64      7.42 o 
   0   5  11        6.81        0.00      5.20 o 
   1   5  11       17.21       24.47      7.89 o 
   2   5  11       20.88       19.24      7.04 o 
   3   5  11       42.89       31.61      9.17 o 
   4   5  11        1.26        3.86      6.75 o 
   5   5  11        2.45       10.36      5.74 o 
   6   5  11        8.42        2.82      5.82 o 
   7   5  11        3.34        2.94      4.27 o 
  -9   6  11        5.45       18.89      8.69 o 
  -8   6  11        0.03        4.49      8.68 o 
  -7   6  11        1.20        8.92      7.91 o 
  -6   6  11        6.57        6.70      8.81 o 
  -5   6  11        1.60       20.00      6.74 o 
  -4   6  11        0.27        0.00      7.95 o 
  -3   6  11       23.92       11.70      8.62 o 
  -2   6  11        0.00        3.14      6.55 o 
  -1   6  11        3.29       11.22      6.63 o 
   0   6  11       10.34       14.10      5.36 o 
   1   6  11        0.17        8.51      6.57 o 
   2   6  11        1.31        9.64      7.05 o 
   3   6  11        0.37        2.97      6.24 o 
   4   6  11        0.52       11.55      6.09 o 
   5   6  11        0.20        3.30      5.82 o 
  -4   7  11        0.02        8.28      8.28 o 
  -3   7  11        0.53        0.66      7.89 o 
  -2   7  11        6.06       11.94      6.56 o 
  -1   7  11        2.90        4.92      7.43 o 
   0   7  11        1.44       13.69      4.55 o 
 -14   0  12        0.01        2.51     15.47 o 
 -12   0  12       12.97        1.08     14.83 o 
 -10   0  12      153.41      192.00     17.71 o 
  -8   0  12        8.20        7.76      7.32 o 
  -6   0  12      145.46      124.80     12.69 o 
  -4   0  12      170.43      199.16     12.69 o 
  -2   0  12        0.24        1.88      5.55 o 
   0   0  12       57.30       51.80      7.10 o 
   2   0  12        2.85        3.76      4.07 o 
   4   0  12       48.06       59.51      6.51 o 
   6   0  12        1.18        0.36      3.76 o 
   8   0  12       95.62       91.41      6.18 o 
  10   0  12       27.44       16.15      3.48 o 
 -14   1  12        0.13        6.33     15.36 o 
 -13   1  12        0.03        1.19     13.33 o 
 -12   1  12       10.48       13.76     15.68 o 
 -11   1  12       15.53        5.33     14.64 o 
 -10   1  12       11.74        5.61     11.23 o 
  -9   1  12       48.54       42.43     12.49 o 
  -8   1  12        8.21       23.72      9.74 o 
  -7   1  12      257.61      255.77     15.39 o 
  -6   1  12        0.07       10.87      7.81 o 
  -5   1  12       89.56      107.13     10.30 o 
  -4   1  12       28.85       29.54      6.11 o 
  -3   1  12      148.45      151.74     10.22 o 
  -2   1  12       89.89      100.63      6.77 o 
  -1   1  12        0.46        0.69      5.38 o 
   0   1  12      154.93      159.76      7.05 o 
   1   1  12       45.38       66.22      6.93 o 
   2   1  12        7.04       16.15      5.65 o 
   3   1  12       40.82       20.68      5.76 o 
   4   1  12        1.67        5.05      4.28 o 
   5   1  12        4.14       16.41      4.44 o 
   6   1  12       22.17       19.40      4.16 o 
   7   1  12       42.80       41.45      5.28 o 
   8   1  12        6.15        9.73      3.78 o 
   9   1  12       31.21       31.13      2.79 o 
  10   1  12        2.87        4.60      2.52 o 
 -14   2  12        9.53       20.28     13.09 o 
 -13   2  12       11.04       23.12     13.36 o 
 -12   2  12        0.19        5.41     13.00 o 
 -11   2  12        0.03       12.23     12.65 o 
 -10   2  12        5.42        9.01     11.11 o 
  -9   2  12       13.76       23.05     10.61 o 
  -8   2  12        3.12        7.49      8.48 o 
  -7   2  12        2.37        0.00      7.33 o 
  -6   2  12      103.45       81.49     10.97 o 
  -5   2  12      161.27      178.36     11.83 o 
  -4   2  12      417.98      371.93     16.41 o 
  -3   2  12      519.64      525.47     18.14 o 
  -2   2  12      845.41      796.24      6.80 o 
  -1   2  12      400.57      421.24     14.18 o 
   0   2  12      192.44      152.91      6.67 o 
   1   2  12        3.51        4.42      5.04 o 
   2   2  12       29.09       40.97      6.77 o 
   3   2  12        2.91        4.89      5.39 o 
   4   2  12      125.06      147.63      9.07 o 
   5   2  12        4.14       16.19      4.72 o 
   6   2  12        4.76        2.13      4.76 o 
   7   2  12       14.27       11.77      4.31 o 
   8   2  12        1.63        3.48      3.54 o 
   9   2  12        2.10        1.82      3.11 o 
 -13   3  12        0.27       14.62     11.81 o 
 -12   3  12       21.31       43.00     12.56 o 
 -11   3  12       33.48       31.17     12.77 o 
 -10   3  12        3.75        2.59     10.13 o 
  -9   3  12       24.43       26.16     10.70 o 
  -8   3  12       83.52       96.29     12.74 o 
  -7   3  12       52.22       61.22      9.41 o 
  -6   3  12       20.80        1.90      8.84 o 
  -5   3  12        6.31        7.27      7.10 o 
  -4   3  12      118.26      141.15     11.54 o 
  -3   3  12      284.59      241.90     14.36 o 
  -2   3  12      617.72      593.90     21.10 o 
  -1   3  12       49.63       71.19      7.95 o 
   0   3  12      257.87      265.84      9.00 o 
   1   3  12        2.93        4.98      5.52 o 
   2   3  12       37.61       42.58      6.60 o 
   3   3  12       18.38       18.41      5.38 o 
   4   3  12       16.02        5.49      5.49 o 
   5   3  12       37.68       32.56      6.73 o 
   6   3  12       12.02        1.89      5.05 o 
   7   3  12       34.71       30.94      5.14 o 
   8   3  12        1.23        0.28      3.30 o 
   9   3  12        0.31        0.28      2.90 o 
 -12   4  12        9.74       10.93     12.84 o 
 -11   4  12        4.29        6.18      9.98 o 
 -10   4  12        4.59        9.09     10.01 o 
  -9   4  12       11.00        8.68      9.89 o 
  -8   4  12        6.69        1.53      8.05 o 
  -7   4  12       29.44        7.95     10.16 o 
  -6   4  12       13.93       17.62      8.33 o 
  -5   4  12       49.52       41.57     10.93 o 
  -4   4  12       19.03       21.91      8.15 o 
  -3   4  12        1.25        2.53      8.51 o 
  -2   4  12        1.71        2.35      6.63 o 
  -1   4  12       12.41       22.31      7.33 o 
   0   4  12        0.41        2.13      4.94 o 
   1   4  12       20.75       10.72      6.73 o 
   2   4  12        0.16        6.78      6.78 o 
   3   4  12        3.80        0.00      5.24 o 
   4   4  12       27.29       47.51      7.57 o 
   5   4  12        8.94        0.00      5.26 o 
   6   4  12       12.81        9.30      5.34 o 
   7   4  12        4.79        2.59      4.62 o 
 -10   5  12        0.00        2.42      8.79 o 
  -9   5  12       19.38       16.80     10.07 o 
  -8   5  12       32.45       29.06     10.58 o 
  -7   5  12        0.42       10.72      7.84 o 
  -6   5  12       19.89        1.50      8.72 o 
  -5   5  12       32.04       51.73      9.46 o 
  -4   5  12        8.33        3.53      9.40 o 
  -3   5  12        3.42        8.58      8.44 o 
  -2   5  12        0.34        6.39      6.95 o 
  -1   5  12        2.38        1.86      7.52 o 
   0   5  12       30.72       43.27      8.01 o 
   1   5  12        2.61        8.45      6.99 o 
   2   5  12       10.86        0.57      8.19 o 
   3   5  12       36.49       43.02      8.25 o 
   4   5  12        0.00        5.54      6.04 o 
   5   5  12        2.22        4.14      4.82 o 
   6   5  12        2.47        3.74      5.40 o 
  -8   6  12       13.59        1.56     10.53 o 
  -7   6  12       17.87       14.64      7.87 o 
  -6   6  12       20.07        1.52     10.82 o 
  -5   6  12        7.04        8.99      7.98 o 
  -4   6  12        9.44        5.79      8.23 o 
  -3   6  12        4.50        0.00      7.90 o 
  -2   6  12        8.21       13.34      7.18 o 
  -1   6  12        0.07        5.88      7.39 o 
   0   6  12        3.74        4.43      5.19 o 
   1   6  12       34.81       26.10      8.83 o 
   2   6  12        1.75        4.97      6.17 o 
   3   6  12       11.58        7.22      6.09 o 
 -13   0  13        1.75       11.25     16.72 o 
 -11   0  13       66.38       60.20     16.19 o 
  -9   0  13        2.95        2.91     11.42 o 
  -7   0  13      115.90      127.51     13.59 o 
  -5   0  13       88.35       70.46     10.99 o 
  -3   0  13        8.48       17.03      6.71 o 
  -1   0  13       12.21        8.84      6.47 o 
   1   0  13        1.46        5.62      5.47 o 
   3   0  13        2.26       14.08      3.92 o 
   5   0  13       16.80       12.26      4.91 o 
   7   0  13        3.66        4.27      3.53 o 
   9   0  13        0.10        2.98      2.26 o 
 -14   1  13        0.86       30.02     13.08 o 
 -13   1  13      125.75      110.83     20.55 o 
 -12   1  13        2.72        7.24     14.21 o 
 -11   1  13       86.91       84.04     16.73 o 
 -10   1  13       10.36       11.18     13.27 o 
  -9   1  13       13.72       27.76     11.96 o 
  -8   1  13       80.29       92.46     13.76 o 
  -7   1  13       21.29       43.43     10.24 o 
  -6   1  13       50.75       54.18      9.83 o 
  -5   1  13        3.60       14.49      7.29 o 
  -4   1  13       36.21       21.39      7.68 o 
  -3   1  13       97.71      134.02      8.41 o 
  -2   1  13        0.01        2.91      5.11 o 
  -1   1  13       36.64       45.92      6.66 o 
   0   1  13       25.15       16.35      4.39 o 
   1   1  13       35.93       41.75      7.21 o 
   2   1  13       12.27        8.58      6.19 o 
   3   1  13       29.03       40.73      6.34 o 
   4   1  13        7.19        8.86      3.77 o 
   5   1  13        1.69        4.11      3.86 o 
   6   1  13        0.06        8.34      3.77 o 
   7   1  13        6.13        1.25      4.26 o 
   8   1  13        4.06        2.25      2.98 o 
   9   1  13        2.70        1.45      2.56 o 
 -13   2  13       16.58       49.06     14.33 o 
 -12   2  13        5.20       11.42     13.54 o 
 -11   2  13        6.91        6.44     13.06 o 
 -10   2  13       14.15       15.28     10.39 o 
  -9   2  13        2.24        0.92     10.21 o 
  -8   2  13        0.24        1.55      8.35 o 
  -7   2  13        0.14        0.76      8.57 o 
  -6   2  13       12.61       15.79      8.65 o 
  -5   2  13        0.02        0.64      6.76 o 
  -4   2  13        1.21        2.80      7.06 o 
  -3   2  13        8.83       10.66      6.69 o 
  -2   2  13        7.76        9.60      6.98 o 
  -1   2  13        0.91       16.09      5.79 o 
   0   2  13       14.47       20.05      4.30 o 
   1   2  13       13.45       18.52      4.84 o 
   2   2  13        1.72        3.00      4.87 o 
   3   2  13        3.76        4.73      4.81 o 
   4   2  13        5.45       10.19      5.62 o 
   5   2  13        2.55        4.95      4.62 o 
   6   2  13       10.16        3.85      4.93 o 
   7   2  13        6.11        4.00      4.00 o 
   8   2  13        0.23        3.16      3.16 o 
 -12   3  13        6.87       16.51     10.29 o 
 -11   3  13       33.89       20.55     12.38 o 
 -10   3  13        0.00       10.76     10.76 o 
  -9   3  13        2.26       12.54     11.43 o 
  -8   3  13        0.58        9.33     10.39 o 
  -7   3  13        8.24        0.70      9.50 o 
  -6   3  13      105.05      103.17     10.67 o 
  -5   3  13       24.53       23.67      8.37 o 
  -4   3  13       21.76        7.59      9.64 o 
  -3   3  13        3.82        7.91      7.47 o 
  -2   3  13       61.95       47.06      9.50 o 
  -1   3  13        0.35        2.04      6.53 o 
   0   3  13        1.57       10.28      4.83 o 
   1   3  13        0.60        5.45      5.45 o 
   2   3  13       18.00        6.62      6.69 o 
   3   3  13       18.45       14.86      6.34 o 
   4   3  13        3.17       13.61      5.47 o 
   5   3  13       45.14       38.22      5.44 o 
   6   3  13        0.42        3.70      4.51 o 
   7   3  13        1.07        0.98      3.69 o 
   8   3  13        1.12        3.09      3.24 o 
 -11   4  13        0.00        8.23     10.36 o 
 -10   4  13        6.16        4.25     10.30 o 
  -9   4  13        7.58        4.14      9.27 o 
  -8   4  13        7.88        2.36     10.63 o 
  -7   4  13       23.33       26.83     10.12 o 
  -6   4  13       50.41       11.32     13.14 o 
  -5   4  13       85.01       98.08     12.89 o 
  -4   4  13      143.86      154.09     15.41 o 
  -3   4  13      126.67      162.03     13.00 o 
  -2   4  13      181.22      232.25     13.98 o 
  -1   4  13       67.29       96.58     10.10 o 
   0   4  13       17.70       18.67      5.31 o 
   1   4  13        4.08        6.64      6.64 o 
   2   4  13        0.07        0.00      6.51 o 
   3   4  13        0.59        2.64      6.04 o 
   4   4  13        0.05        0.51      6.05 o 
   5   4  13        0.19        4.59      5.35 o 
   6   4  13        5.33        7.37      4.30 o 
  -9   5  13       11.24       21.60      8.96 o 
  -8   5  13        0.54        8.75      8.75 o 
  -7   5  13       10.35       14.46      8.83 o 
  -6   5  13       26.82        8.00      9.35 o 
  -5   5  13        0.13        9.46      9.46 o 
  -4   5  13       15.64        7.49      8.70 o 
  -3   5  13       13.71        7.72      9.26 o 
  -2   5  13       23.03       15.67      7.47 o 
  -1   5  13        0.94        7.83      7.83 o 
   0   5  13        3.98        1.15      5.27 o 
   1   5  13        0.60        5.09      6.85 o 
   2   5  13        2.48        3.72      6.07 o 
   3   5  13        3.01        7.45      7.45 o 
   4   5  13        9.19       12.86      6.42 o 
  -6   6  13        4.26        8.83      8.83 o 
  -5   6  13       16.79       19.54      8.37 o 
  -4   6  13       22.37       15.89      9.32 o 
  -3   6  13        3.52        2.13      8.33 o 
  -2   6  13        8.29        6.95      6.95 o 
  -1   6  13        4.06        8.18      8.88 o 
   0   6  13        0.83        1.33      5.18 o 
   1   6  13        3.81        5.25      7.45 o 
 -12   0  14      441.96      371.03     29.47 o 
 -10   0  14       70.95       49.69     15.68 o 
  -8   0  14      123.86      171.02     17.53 o 
  -6   0  14       69.48       85.32     13.69 o 
  -4   0  14       13.02       17.67      8.96 o 
  -2   0  14       45.84       48.63     10.11 o 
   0   0  14       34.43       25.13      5.14 o 
   2   0  14       35.58       33.42      8.09 o 
   4   0  14        7.80       14.09      4.71 o 
   6   0  14        4.74        6.87      3.40 o 
   8   0  14        3.52        0.00      3.23 o 
 -13   1  14      188.51      127.25     23.05 o 
 -12   1  14        0.03       29.37     15.27 o 
 -11   1  14      118.39      123.31     20.34 o 
 -10   1  14       26.04       44.74     15.09 o 
  -9   1  14        0.32        8.06     10.78 o 
  -8   1  14        1.55       11.88      9.85 o 
  -7   1  14        1.99       18.26      9.23 o 
  -6   1  14       13.61        6.79      9.34 o 
  -5   1  14      117.99      115.30     11.35 o 
  -4   1  14        0.20        6.24      6.63 o 
  -3   1  14        9.87        2.82      6.07 o 
  -2   1  14       44.16       41.62      6.24 o 
  -1   1  14        4.20       13.70      6.21 o 
   0   1  14       14.34       24.55      4.48 o 
   1   1  14       10.23        4.40      5.30 o 
   2   1  14       11.71        2.81      6.42 o 
   3   1  14        2.74        8.51      6.29 o 
   4   1  14       44.84       41.82      6.32 o 
   5   1  14        0.18        5.30      5.30 o 
   6   1  14        0.15        5.58      3.92 o 
   7   1  14        0.08        2.40      3.30 o 
   8   1  14        0.29        0.28      2.79 o 
 -12   2  14       16.82        3.59     14.06 o 
 -11   2  14        4.88       12.28     12.60 o 
 -10   2  14       10.20       12.53     12.53 o 
  -9   2  14       14.72       12.02     11.11 o 
  -8   2  14        0.44        2.49     10.21 o 
  -7   2  14        2.87        9.24      9.24 o 
  -6   2  14        7.68        9.76      9.03 o 
  -5   2  14        6.13       12.22      7.08 o 
  -4   2  14        0.31       16.99      7.80 o 
  -3   2  14        8.08       20.91      6.84 o 
  -2   2  14       33.26       40.48      6.91 o 
  -1   2  14        0.33        3.70      5.58 o 
   0   2  14        3.09        7.98      5.47 o 
   1   2  14        7.33       16.51      6.05 o 
   2   2  14       65.70       65.60      7.50 o 
   3   2  14        0.01        3.96      5.15 o 
   4   2  14        2.39        0.38      5.42 o 
   5   2  14       27.51       12.87      6.42 o 
   6   2  14        0.93        3.08      4.58 o 
   7   2  14        1.62        2.97      3.77 o 
 -11   3  14        2.06       11.62     11.62 o 
 -10   3  14        5.19       12.25     12.25 o 
  -9   3  14      161.41      147.04     16.01 o 
  -8   3  14        2.75       10.10     10.10 o 
  -7   3  14       92.97      105.07     13.83 o 
  -6   3  14        6.71       25.14      9.01 o 
  -5   3  14       15.00        5.03      9.32 o 
  -4   3  14        2.91        4.89      8.92 o 
  -3   3  14       66.57       60.28     10.42 o 
  -2   3  14       35.37       24.57      9.49 o 
  -1   3  14       25.75       39.54      7.57 o 
   0   3  14        0.02        2.88      4.08 o 
   1   3  14        0.00        4.12      6.12 o 
   2   3  14        2.16        2.00      5.55 o 
   3   3  14        2.31        7.58      5.51 o 
   4   3  14       29.96       18.06      6.71 o 
   5   3  14        0.70        1.18      4.45 o 
   6   3  14        2.40        1.78      4.32 o 
 -10   4  14       11.18        6.98      9.68 o 
  -9   4  14        4.06       17.12      8.50 o 
  -8   4  14       95.31       67.29     12.51 o 
  -7   4  14       34.13       34.68     10.09 o 
  -6   4  14       90.00       74.73     11.68 o 
  -5   4  14       47.77       67.88     12.49 o 
  -4   4  14        5.25        3.03     10.10 o 
  -3   4  14        8.97       23.98      9.15 o 
  -2   4  14      100.41       90.84     11.89 o 
  -1   4  14       48.89       67.95      9.86 o 
   0   4  14       19.90       23.93     11.48 o 
   1   4  14       11.19       13.16      8.40 o 
   2   4  14        0.00        1.15      6.95 o 
   3   4  14        5.67        8.69      5.79 o 
   4   4  14        3.29        1.04      5.94 o 
   5   4  14        1.19        9.81      4.22 o 
  -8   5  14        0.73        9.97      9.97 o 
  -7   5  14        2.45        1.65      9.23 o 
  -6   5  14       15.11       28.57      9.09 o 
  -5   5  14        2.74        1.63      9.09 o 
  -4   5  14        2.97        7.92      8.36 o 
  -3   5  14        3.88        9.02      8.57 o 
  -2   5  14        7.77       20.27      9.13 o 
  -1   5  14        3.67        9.14      8.25 o 
   0   5  14        1.11        6.30      9.22 o 
   1   5  14       24.08       20.53      8.48 o 
   2   5  14        1.33        4.46      6.56 o 
   3   5  14        3.11        4.22      8.18 o 
 -11   0  15        8.87        7.72     15.49 o 
  -9   0  15       40.06       36.72     14.23 o 
  -7   0  15        8.99       11.55     11.73 o 
  -5   0  15       52.71       68.40     10.33 o 
  -3   0  15       15.97       30.29      9.70 o 
  -1   0  15       51.24       68.85     10.69 o 
   1   0  15       12.94        9.42      7.20 o 
   3   0  15       20.68       24.10      7.29 o 
   5   0  15        0.86        9.88      3.98 o 
 -12   1  15        2.15       19.96     17.36 o 
 -11   1  15       11.22        8.99     17.23 o 
 -10   1  15        1.05        5.75     15.55 o 
  -9   1  15       16.38       45.17     13.43 o 
  -8   1  15        5.49        0.98     11.13 o 
  -7   1  15        1.22        9.74      9.94 o 
  -6   1  15        0.54        1.59      9.10 o 
  -5   1  15        0.50        5.14      7.29 o 
  -4   1  15        8.46       10.63      6.80 o 
  -3   1  15        0.63        3.80      5.76 o 
  -2   1  15        0.32       12.87      5.24 o 
  -1   1  15       33.39       35.56      7.84 o 
   0   1  15       68.98       81.68      6.43 o 
   1   1  15        0.03        0.54      5.89 o 
   2   1  15       11.86        9.20      6.26 o 
   3   1  15       11.27       10.05      5.62 o 
   4   1  15        0.11        2.09      4.33 o 
   5   1  15       10.66       13.26      5.16 o 
   6   1  15       19.15       25.38      4.89 o 
 -11   2  15        0.43       23.12     13.98 o 
 -10   2  15       27.11       35.52     13.22 o 
  -9   2  15       13.36        6.72     11.31 o 
  -8   2  15        2.62        0.84     10.55 o 
  -7   2  15        0.17        2.32      9.34 o 
  -6   2  15        2.64        8.19      8.19 o 
  -5   2  15        5.84        6.32      7.95 o 
  -4   2  15        0.98        0.72      9.30 o 
  -3   2  15       11.72        5.02      7.48 o 
  -2   2  15        0.55        9.95      6.57 o 
  -1   2  15        2.94        2.93      5.95 o 
   0   2  15        3.89        0.79      4.08 o 
   1   2  15        5.19        6.88      6.88 o 
   2   2  15        2.30       12.93      5.62 o 
   3   2  15        0.32       14.22      5.37 o 
   4   2  15       15.18       18.44      5.62 o 
   5   2  15        4.47        2.59      4.46 o 
   6   2  15       18.70       16.84      4.27 o 
 -10   3  15        0.01       10.38     11.51 o 
  -9   3  15       25.22        9.75     12.85 o 
  -8   3  15       15.75       12.54     12.54 o 
  -7   3  15       29.81       16.73     11.13 o 
  -6   3  15        4.09       14.14     10.03 o 
  -5   3  15        1.55       14.67      9.13 o 
  -4   3  15       13.50       13.62     10.17 o 
  -3   3  15        0.82        7.20      9.18 o 
  -2   3  15        5.51       13.46      8.12 o 
  -1   3  15        2.07        0.59      7.94 o 
   0   3  15        1.93        2.73      4.89 o 
   1   3  15       14.41        2.67      6.68 o 
   2   3  15        0.19        1.53      7.06 o 
   3   3  15        1.66        1.44      5.25 o 
   4   3  15       11.40        6.97      5.20 o 
   5   3  15        5.57        4.27      5.16 o 
  -9   4  15        2.58        8.76     11.76 o 
  -8   4  15        0.71        2.58     11.46 o 
  -7   4  15       12.72       17.68     10.21 o 
  -6   4  15        0.40       12.71      8.15 o 
  -5   4  15        0.45       13.32      9.01 o 
  -4   4  15        0.34        8.95     10.53 o 
  -3   4  15       20.14       16.33      9.77 o 
  -2   4  15        5.44       12.98      9.47 o 
  -1   4  15        1.75        0.70      7.63 o 
   0   4  15       19.62       12.54     11.10 o 
   1   4  15        2.11       14.87      7.14 o 
   2   4  15        6.54        8.72      7.33 o 
   3   4  15       11.54       20.69      6.01 o 
  -5   5  15        0.22       10.20     10.20 o 
  -4   5  15        2.90       10.79      8.44 o 
  -3   5  15        0.39        1.57      8.87 o 
  -2   5  15        5.93       22.77      8.51 o 
  -1   5  15        4.25       21.98      7.19 o 
   0   5  15        0.10        9.43      5.40 o 
 -10   0  16       35.23       12.51     18.08 o 
  -8   0  16       45.28       17.84     15.42 o 
  -6   0  16       82.38       82.95     13.70 o 
  -4   0  16        0.98        5.93      9.54 o 
  -2   0  16       13.96        6.39      7.89 o 
   0   0  16       87.34      110.27      9.64 o 
   2   0  16        1.55        7.53      6.04 o 
   4   0  16        0.33        0.00      5.01 o 
 -11   1  16       11.89        2.70     16.16 o 
 -10   1  16        8.43        8.59     15.32 o 
  -9   1  16       11.35       18.21     12.35 o 
  -8   1  16        1.19        4.16     12.11 o 
  -7   1  16       27.70       15.76     11.96 o 
  -6   1  16        0.15        8.74      8.69 o 
  -5   1  16       32.45       22.04      8.39 o 
  -4   1  16        2.35        0.66      7.59 o 
  -3   1  16        9.15        1.97      6.41 o 
  -2   1  16        1.01       15.10      5.78 o 
  -1   1  16        3.31        0.57      7.39 o 
   0   1  16        0.01        5.01      5.01 o 
   1   1  16        0.20        4.77      6.92 o 
   2   1  16       22.24       10.34      6.99 o 
   3   1  16       13.72        5.05      6.00 o 
   4   1  16        3.49        9.54      4.75 o 
   5   1  16        1.16        6.62      4.14 o 
 -10   2  16        7.12       13.88     15.17 o 
  -9   2  16       29.06       30.44     10.83 o 
  -8   2  16        0.00        7.14     10.03 o 
  -7   2  16       22.61       25.62      8.15 o 
  -6   2  16        0.68        1.55      8.60 o 
  -5   2  16        9.60        1.50      8.63 o 
  -4   2  16       35.82       32.88      9.91 o 
  -3   2  16       99.69       86.63     11.98 o 
  -2   2  16       10.02        4.90      7.48 o 
  -1   2  16       66.26       64.43      9.66 o 
   0   2  16        1.22        4.07      4.47 o 
   1   2  16        0.51        7.39      5.43 o 
   2   2  16        9.82        1.87      5.80 o 
   3   2  16        0.64        1.33      5.58 o 
   4   2  16       27.66       20.75      5.64 o 
  -9   3  16        0.01        2.70     10.92 o 
  -8   3  16       25.32       13.71     11.06 o 
  -7   3  16       12.98       11.12     11.12 o 
  -6   3  16        0.11        6.64     10.48 o 
  -5   3  16       92.40      109.50     14.70 o 
  -4   3  16      124.83       85.43     15.91 o 
  -3   3  16      159.78      205.02     16.62 o 
  -2   3  16      209.89      227.44     16.37 o 
  -1   3  16       21.95       21.12      8.82 o 
   0   3  16        5.18       11.11      4.93 o 
   1   3  16        0.90        0.53      6.84 o 
   2   3  16        3.44        4.03      5.99 o 
   3   3  16        4.73        9.38      6.20 o 
  -7   4  16        4.13       23.54      8.92 o 
  -6   4  16        5.37        3.52     10.62 o 
  -5   4  16        9.90       21.95      9.44 o 
  -4   4  16       30.74       45.30     12.36 o 
  -3   4  16       42.41       34.39     12.15 o 
  -2   4  16       47.46       46.12     11.49 o 
  -1   4  16        2.25        2.87      8.86 o 
   0   4  16       12.15       12.94     10.75 o 
   1   4  16        1.06        3.17      7.41 o 
  -9   0  17       45.65       62.49     17.37 o 
  -7   0  17       56.20       66.55     16.67 o 
  -5   0  17       19.41       19.53     11.26 o 
  -3   0  17       22.57       26.76     11.12 o 
  -1   0  17       25.17       42.11     10.85 o 
   1   0  17       10.18       21.14      6.13 o 
   3   0  17        8.14        3.77      5.36 o 
  -9   1  17        0.63       27.12     12.53 o 
  -8   1  17       23.91       21.54     12.51 o 
  -7   1  17        2.61        8.43     10.42 o 
  -6   1  17       10.77        3.09      9.03 o 
  -5   1  17        0.33        3.56      7.94 o 
  -4   1  17       17.85       11.92      8.62 o 
  -3   1  17        0.02        5.64      6.00 o 
  -2   1  17        0.18        4.33      6.91 o 
  -1   1  17        1.89        7.49      7.49 o 
   0   1  17        7.48        9.57      4.85 o 
   1   1  17        2.60        5.89      5.67 o 
   2   1  17        0.29        5.91      5.11 o 
   3   1  17        0.00        0.00      4.71 o 
  -8   2  17        6.96        9.76     10.59 o 
  -7   2  17        1.85        6.40      8.47 o 
  -6   2  17       24.86       23.54      9.97 o 
  -5   2  17        1.11        1.60      9.79 o 
  -4   2  17        1.58       11.86      8.96 o 
  -3   2  17        2.02        1.34      8.72 o 
  -2   2  17        1.01        0.57      6.88 o 
  -1   2  17        6.00        2.15      6.81 o 
   0   2  17        0.10        3.22      9.07 o 
   1   2  17        3.03        8.37      5.47 o 
   2   2  17        0.01        3.23      5.66 o 
  -7   3  17        9.27        0.00      9.89 o 
  -6   3  17       51.33       33.79     12.46 o 
  -5   3  17       34.29       30.74     12.55 o 
  -4   3  17       69.22       74.56     15.11 o 
  -3   3  17       35.41       23.71     12.05 o 
  -2   3  17       50.17       64.03     12.00 o 
  -1   3  17        5.33        1.89      8.33 o 
   0   3  17        1.33        6.64      5.12 o 
  -6   0  18       31.85       31.02     15.02 o 
  -4   0  18        4.51       11.42     10.59 o 
  -2   0  18       22.35       22.67     12.09 o 
   0   0  18        5.62        1.20     13.51 o 
  -7   1  18        5.22       12.84     10.93 o 
  -6   1  18        2.31        4.51      9.17 o 
  -5   1  18        5.96       15.33      8.45 o 
  -4   1  18        1.67        1.90      6.80 o 
  -3   1  18        5.01        0.53      6.85 o 
  -2   1  18        3.21        2.25      7.08 o 
  -1   1  18        0.59       11.00      6.09 o 
   0   1  18       10.87       14.63      4.43 o 
  -5   2  18        3.39       11.16     11.16 o 
  -4   2  18        0.00        9.69      9.07 o 
  -3   2  18       24.66        3.34      9.55 o 
  -2   2  18        3.20        1.73      7.36 o 
                                                 
